# Supplementary material for: Diaqua­bis­(4-formyl­benzoato-κO 1)bis­(nicotinamide-κN 1)nickel(II)
Source: Acta Crystallogr Sect E Struct Rep Online. 2012 Jun 20;68(Pt 7):m946–7. doi: 10.1107/S1600536812026943 (PMC3393204; doi:10.1107/S1600536812026943)
Supplement: Supplementary file 2 [file e-68-0m946-Isup2.hkl]

#
# h,k,l, Fc-squared, Fo-squared, sigma(Fo-squared) and status flag
#
data_I
_shelx_title ' ms6 in P -1'
_shelx_refln_list_code          4
_shelx_F_calc_maximum      136.42
_exptl_crystal_F_000       329.94
_reflns_d_resolution_high  0.7450
 
loop_
 _symmetry_equiv_pos_as_xyz
 'x, y, z'
 '-x, -y, -z'
 
_cell_length_a     7.7633
_cell_length_b     9.8173
_cell_length_c     9.8222
_cell_angle_alpha  78.260
_cell_angle_beta   71.489
_cell_angle_gamma  86.584
 
_shelx_F_squared_multiplier     1.000
 
loop_
 _refln_index_h
 _refln_index_k
 _refln_index_l
 _refln_F_squared_calc
 _refln_F_squared_meas
 _refln_F_squared_sigma
 _refln_observed_status
   1   0   0     1947.15     1817.29     25.55 o
   2   0   0     1832.84     1852.52     13.32 o
   3   0   0       74.50      102.99      0.93 o
   4   0   0      110.65       89.50      0.76 o
   5   0   0       16.22       16.04      0.37 o
   6   0   0      617.95      617.57      5.76 o
   7   0   0      768.03      764.57      8.38 o
   8   0   0      655.50      637.67      7.97 o
   9   0   0      313.59      308.84      6.22 o
  -9   1   0      243.77      231.02      3.69 o
  -8   1   0       56.63       54.85      2.22 o
  -7   1   0      756.20      727.03      8.79 o
  -6   1   0      380.06      353.28      2.75 o
  -5   1   0      141.11      142.83      1.83 o
  -4   1   0        9.03        8.47      0.28 o
  -3   1   0     4021.72     3906.96     25.52 o
  -2   1   0      411.81      430.85      2.89 o
  -1   1   0     3418.33     3265.42     18.61 o
   1   1   0     3048.79     2916.71     23.02 o
   2   1   0      132.99      108.23      1.22 o
   3   1   0      564.60      570.14      4.03 o
   4   1   0      619.13      644.52      4.61 o
   5   1   0      457.33      438.30      3.13 o
   6   1   0      371.61      378.17      3.08 o
   7   1   0      759.59      754.99      6.55 o
   8   1   0      121.72      123.44      2.28 o
   9   1   0       63.54       66.76      2.77 o
  -9   2   0       68.06       69.02      2.03 o
  -8   2   0       11.43        8.37      0.69 o
  -7   2   0       26.26       24.18      0.82 o
  -6   2   0       17.28       28.20      0.64 o
  -5   2   0      678.71      703.75      4.58 o
  -4   2   0     1078.28     1160.74      7.19 o
  -3   2   0     1064.45     1044.65      6.53 o
  -2   2   0     1269.78     1283.81      7.39 o
  -1   2   0     3614.71     3641.07     27.35 o
   0   2   0      525.78      535.56      4.94 o
   1   2   0      418.66      378.16      5.05 o
   2   2   0      173.44      173.25      1.38 o
   3   2   0      264.56      253.51      1.93 o
   4   2   0     1142.93     1156.79      7.54 o
   5   2   0      813.60      817.65      6.41 o
   6   2   0       29.28       31.80      0.62 o
   7   2   0     1363.50     1352.64     13.31 o
   8   2   0       15.30       14.69      0.71 o
   9   2   0      181.92      194.98      3.93 o
  -9   3   0        6.39        8.09      0.76 o
  -8   3   0       36.14       33.03      1.79 o
  -7   3   0        4.06        4.05      0.47 o
  -6   3   0      114.78      102.60      1.45 o
  -5   3   0      440.84      444.38      3.67 o
  -4   3   0      519.80      492.49      3.01 o
  -3   3   0      640.19      639.13      4.13 o
  -2   3   0     1534.27     1473.76     11.62 o
  -1   3   0     3618.20     3617.75     35.24 o
   0   3   0       91.51       93.02      1.17 o
   1   3   0      626.66      617.54      6.66 o
   2   3   0     1344.05     1372.94     12.10 o
   3   3   0       18.15       21.92      0.46 o
   4   3   0     1784.71     1833.24     11.42 o
   5   3   0      110.16      114.82      1.32 o
   6   3   0      257.11      263.74      2.70 o
   7   3   0       19.18       18.18      0.81 o
   8   3   0       90.54       91.20      1.86 o
   9   3   0       26.68       27.23      2.01 o
  -9   4   0       32.97       31.66      1.36 o
  -8   4   0       46.71       41.09      1.27 o
  -7   4   0      362.48      344.81      3.62 o
  -6   4   0      308.74      307.22      3.35 o
  -5   4   0      640.78      644.39      5.28 o
  -4   4   0       22.11       22.97      0.43 o
  -3   4   0       27.70       24.47      0.30 o
  -2   4   0      156.76      138.16      1.19 o
  -1   4   0       22.20       13.45      0.54 o
   0   4   0      431.00      438.09      4.83 o
   1   4   0     3302.32     3328.12     35.40 o
   2   4   0     3201.53     3365.38     32.09 o
   3   4   0     1373.72     1440.57     16.18 o
   4   4   0        2.41        2.21      0.24 o
   5   4   0      134.94      134.48      1.50 o
   6   4   0     1272.95     1228.06     11.18 o
   7   4   0       83.53       87.33      1.45 o
   8   4   0      116.84      115.96      1.77 o
   9   4   0      352.17      356.83      5.85 o
  -9   5   0       53.96       54.73      2.23 o
  -8   5   0       37.71       32.13      1.64 o
  -7   5   0      299.74      286.90      6.25 o
  -6   5   0      135.55      133.13      2.80 o
  -5   5   0      204.03      208.08      2.61 o
  -4   5   0      466.12      461.65      4.08 o
  -3   5   0       83.06       78.48      0.95 o
  -2   5   0      363.88      389.04      3.06 o
  -1   5   0        1.22        1.55      0.19 o
   0   5   0        7.65       15.99      0.42 o
   1   5   0      806.33      829.74      9.01 o
   2   5   0     1822.81     1858.88     19.89 o
   3   5   0       38.58       52.81      0.79 o
   4   5   0      160.66      151.46      2.35 o
   5   5   0      186.00      188.44      2.60 o
   6   5   0       39.53       40.48      1.24 o
   7   5   0       35.38       39.89      1.29 o
   8   5   0       28.60       30.70      1.25 o
   9   5   0      160.13      175.96      3.33 o
  -8   6   0       14.17       10.26      0.89 o
  -7   6   0       63.26       63.93      1.39 o
  -6   6   0       14.30       13.45      0.89 o
  -5   6   0      159.46      160.68      3.64 o
  -4   6   0        1.85        2.96      0.59 o
  -3   6   0        9.05       10.58      0.34 o
  -2   6   0      907.08      901.81      6.96 o
  -1   6   0      120.14      121.34      1.78 o
   0   6   0      363.75      377.77      7.59 o
   1   6   0      129.75      156.73      2.00 o
   2   6   0      136.51      127.82      3.45 o
   3   6   0       12.49       13.51      1.02 o
   4   6   0       27.93       26.22      1.20 o
   5   6   0      431.90      421.19      5.02 o
   6   6   0      263.52      256.29      3.88 o
   7   6   0       75.72       73.77      1.83 o
   8   6   0      104.53      105.49      2.34 o
  -8   7   0       29.23       37.03      2.38 o
  -7   7   0        3.76        5.80      1.19 o
  -6   7   0       17.59       15.77      1.49 o
  -5   7   0       93.06       91.82      2.15 o
  -4   7   0       10.37        9.38      0.60 o
  -3   7   0      313.29      299.43      5.07 o
  -2   7   0      527.51      541.60      5.90 o
  -1   7   0      524.30      550.77      6.67 o
   0   7   0       64.94       53.94      2.38 o
   1   7   0       33.96       46.79      0.88 o
   2   7   0       72.39       70.91      1.54 o
   3   7   0       46.83       48.85      0.89 o
   4   7   0        1.89        3.05      0.43 o
   5   7   0      441.03      435.84      5.81 o
   6   7   0      123.47      121.82      2.36 o
   7   7   0       40.41       40.41      1.41 o
   8   7   0        1.05        1.12      0.74 o
  -7   8   0       75.43       73.03      3.12 o
  -6   8   0       71.09       66.04      2.83 o
  -5   8   0      364.51      384.46      8.63 o
  -4   8   0      171.62      172.08      4.46 o
  -3   8   0       24.77       25.66      0.95 o
  -2   8   0      180.57      184.89      2.55 o
  -1   8   0      129.96      133.95      2.46 o
   0   8   0      150.48      153.78      3.57 o
   1   8   0       19.63       17.10      0.89 o
   2   8   0      615.38      613.10      8.76 o
   3   8   0      269.19      274.68      4.49 o
   4   8   0       13.20       13.64      0.87 o
   5   8   0       32.03       34.71      1.39 o
   6   8   0       16.12       14.22      1.04 o
   7   8   0       40.12       36.91      1.61 o
  -7   9   0       67.30       62.91      2.97 o
  -6   9   0      109.19      113.33      3.87 o
  -5   9   0      383.71      397.25      9.07 o
  -4   9   0      476.60      486.49     10.41 o
  -3   9   0      115.07      109.60      2.35 o
  -2   9   0      282.94      279.31      6.10 o
  -1   9   0       64.93       66.84      1.61 o
   0   9   0      142.26      146.79      3.57 o
   1   9   0        2.77        2.97      0.59 o
   2   9   0       22.79       22.76      1.19 o
   3   9   0      172.68      171.28      3.21 o
   4   9   0      342.21      337.46      7.44 o
   5   9   0      141.43      136.09      3.87 o
   6   9   0      210.43      214.97      4.19 o
   7   9   0       30.11       30.10      1.93 o
  -6  10   0       63.75       62.47      2.83 o
  -5  10   0      229.24      241.39      6.25 o
  -4  10   0      115.55      111.99      3.57 o
  -3  10   0      132.83      127.76      3.72 o
  -2  10   0      141.65      139.21      3.72 o
  -1  10   0       32.55       36.67      1.25 o
   0  10   0      165.89      166.72      4.02 o
   1  10   0       16.29       16.51      1.04 o
   2  10   0      404.86      396.36      8.18 o
   3  10   0      636.44      607.26     12.20 o
   4  10   0       76.47       70.94      2.53 o
   5  10   0      114.41      104.56      3.42 o
   6  10   0       37.89       43.73      2.23 o
  -5  11   0        4.45        4.76      1.19 o
  -4  11   0      164.41      163.90      4.61 o
  -3  11   0       10.97       12.05      1.34 o
  -2  11   0        5.30        8.18      1.04 o
  -1  11   0      277.66      270.24      6.10 o
   0  11   0      467.99      474.05      8.33 o
   1  11   0      273.41      275.44      6.10 o
   2  11   0      218.53      222.94      5.21 o
   3  11   0       57.13       59.05      2.23 o
   4  11   0      105.50      101.28      3.12 o
   5  11   0       32.84       31.38      1.78 o
  -3  12   0       24.46       23.35      1.78 o
  -2  12   0      130.89      127.76      3.72 o
  -1  12   0       66.59       72.73      2.53 o
   0  12   0      181.88      189.89      6.17 o
   1  12   0       42.47       41.50      1.78 o
   2  12   0       55.79       54.88      2.08 o
   3  12   0       82.25       80.91      2.68 o
  -2 -12   1       24.61       22.31      1.34 o
  -1 -12   1      208.01      209.86      4.91 o
   0 -12   1       97.62      100.09      2.97 o
   1 -12   1      429.29      419.56      8.92 o
   2 -12   1      146.86      134.30      3.72 o
   3 -12   1        3.74        3.57      1.04 o
  -4 -11   1        7.91        9.67      1.19 o
  -3 -11   1       10.08        9.52      1.04 o
  -2 -11   1      120.35      116.31      3.12 o
  -1 -11   1      133.07      124.63      3.27 o
   0 -11   1      569.84      558.18     11.15 o
   1 -11   1      198.38      196.62      4.61 o
   2 -11   1      106.15      103.22      2.97 o
   3 -11   1        7.59        9.22      1.04 o
   4 -11   1        2.22        2.83      0.89 o
   5 -11   1       30.95       28.56      1.93 o
  -5 -10   1       73.33       76.36      2.14 o
  -4 -10   1        8.81        8.89      0.85 o
  -3 -10   1      763.82      760.87     11.00 o
  -2 -10   1       11.58       11.38      1.12 o
  -1 -10   1       38.52       38.37      1.49 o
   0 -10   1        4.09        5.21      0.74 o
   1 -10   1      117.84      108.42      2.83 o
   2 -10   1       64.38       65.14      2.23 o
   3 -10   1       31.80       29.89      1.64 o
   4 -10   1       26.39       27.37      1.64 o
   5 -10   1      136.21      141.74      4.31 o
   6 -10   1      180.27      182.34      5.35 o
  -6  -9   1      143.98      138.57      5.87 o
  -5  -9   1       39.19       37.69      2.16 o
  -4  -9   1      169.59      167.17      5.13 o
  -3  -9   1      158.90      155.14      3.05 o
  -2  -9   1      234.79      235.95      3.93 o
  -1  -9   1      200.41      213.31      3.53 o
   0  -9   1       34.85       34.36      1.34 o
   1  -9   1      123.27      122.70      2.97 o
   2  -9   1       80.88       81.50      2.38 o
   3  -9   1      116.59      127.01      3.42 o
   4  -9   1      115.79      123.30      3.57 o
   5  -9   1      291.69      290.91      6.99 o
   6  -9   1      177.78      176.84      5.06 o
   7  -9   1      145.42      157.50      4.91 o
  -7  -8   1       76.17       83.57      2.46 o
  -6  -8   1       71.84       69.82      2.68 o
  -5  -8   1      255.85      236.71      4.28 o
  -4  -8   1      152.64      149.20      2.96 o
  -3  -8   1      678.63      662.56      9.54 o
  -2  -8   1      516.76      526.54      7.64 o
  -1  -8   1      285.16      293.32      4.53 o
   0  -8   1      158.53      161.07      3.42 o
   1  -8   1      246.45      248.52      5.21 o
   2  -8   1      668.97      707.73      9.83 o
   3  -8   1      122.28      134.08      2.42 o
   4  -8   1      996.43      994.45     12.03 o
   5  -8   1       16.11       16.61      0.99 o
   6  -8   1      210.84      210.96      3.94 o
   7  -8   1       21.51       23.34      1.31 o
  -7  -7   1      240.16      258.84      4.16 o
  -6  -7   1      568.30      556.25      7.39 o
  -5  -7   1      510.08      495.46      6.57 o
  -4  -7   1       34.69       32.98      1.03 o
  -3  -7   1      188.19      189.05      2.82 o
  -2  -7   1       47.46       44.66      1.13 o
  -1  -7   1      367.11      384.97      4.47 o
   0  -7   1       38.95       43.31      1.16 o
   1  -7   1     1393.31     1537.29     51.29 o
   2  -7   1      962.75      975.78      9.75 o
   3  -7   1     1139.54     1173.94     14.59 o
   4  -7   1        8.98        8.54      0.74 o
   5  -7   1       30.63       31.68      1.64 o
   6  -7   1       42.79       39.41      1.47 o
   7  -7   1       45.37       45.45      2.75 o
   8  -7   1       59.49       64.62      2.10 o
  -8  -6   1       24.28       23.88      1.25 o
  -7  -6   1       35.10       35.20      1.29 o
  -6  -6   1      228.02      230.85      6.81 o
  -5  -6   1      256.63      246.88      3.70 o
  -4  -6   1       70.20       79.49      1.59 o
  -3  -6   1      196.92      202.87      2.91 o
  -2  -6   1        8.35       14.72      0.56 o
  -1  -6   1      537.69      540.73      6.02 o
   0  -6   1      160.07      176.04      2.09 o
   1  -6   1        2.62        1.30      0.22 o
   2  -6   1      560.03      539.39      6.45 o
   3  -6   1        2.89        3.40      0.28 o
   4  -6   1      461.24      466.43      7.50 o
   5  -6   1      284.63      288.11      5.15 o
   6  -6   1      412.51      427.15      9.37 o
   7  -6   1      112.61       96.85      4.16 o
   8  -6   1       37.76       37.56      2.45 o
  -8  -5   1        0.73        1.30      0.63 o
  -7  -5   1       19.78       18.96      0.99 o
  -6  -5   1       35.87       40.46      1.79 o
  -5  -5   1        0.89        1.29      0.42 o
  -4  -5   1        1.02        1.26      0.33 o
  -3  -5   1        7.98        8.16      0.56 o
  -2  -5   1      413.21      373.17      5.73 o
  -1  -5   1      882.05      871.67      9.40 o
   0  -5   1       28.62       21.57      1.04 o
   1  -5   1       63.26       70.37      0.99 o
   2  -5   1      235.75      220.62      2.77 o
   3  -5   1      151.38      140.97      1.44 o
   4  -5   1       45.93       45.37      0.90 o
   5  -5   1       28.26       29.97      1.00 o
   6  -5   1      521.10      517.10      7.22 o
   7  -5   1      105.90      104.31      2.14 o
   8  -5   1      159.42      146.79      3.57 o
   9  -5   1       19.02       17.70      1.19 o
  -9  -4   1       78.45       81.32      2.68 o
  -8  -4   1       91.25       86.03      3.35 o
  -7  -4   1       89.70       86.48      2.16 o
  -6  -4   1        1.68        2.94      0.48 o
  -5  -4   1      477.72      469.12      6.09 o
  -4  -4   1       20.22       16.82      0.59 o
  -3  -4   1      892.20      877.82      7.96 o
  -2  -4   1       10.15       25.60      0.56 o
  -1  -4   1      807.73      785.27      8.43 o
   0  -4   1     1023.37     1045.56     19.93 o
   1  -4   1       63.84       71.83      0.91 o
   2  -4   1       48.03       43.46      0.73 o
   3  -4   1      355.67      337.63      2.67 o
   4  -4   1       11.20       11.92      0.31 o
   5  -4   1       43.35       51.09      0.93 o
   6  -4   1       81.56       78.61      1.35 o
   7  -4   1      195.97      171.78      4.16 o
   8  -4   1        0.81        2.23      0.74 o
   9  -4   1       38.10       40.45      1.93 o
  -9  -3   1       55.32       54.02      3.64 o
  -8  -3   1       43.58       48.54      1.28 o
  -7  -3   1       90.25       91.37      1.53 o
  -6  -3   1      679.88      688.37      7.14 o
  -5  -3   1      997.17      967.03      9.77 o
  -4  -3   1      227.21      214.26      1.89 o
  -3  -3   1      561.47      542.68      5.06 o
  -2  -3   1      107.14      141.54      1.79 o
  -1  -3   1      124.81      111.05      1.29 o
   0  -3   1       15.25       12.64      0.59 o
   1  -3   1      115.74      122.90      1.42 o
   2  -3   1      235.30      239.79      2.47 o
   3  -3   1     1218.57     1207.65      8.60 o
   4  -3   1      477.36      447.79      3.41 o
   5  -3   1        0.98        1.23      0.16 o
   6  -3   1       98.62       87.26      1.18 o
   7  -3   1        0.95        1.36      0.37 o
   8  -3   1       34.95       31.72      1.09 o
   9  -3   1        7.48        9.84      1.04 o
  -9  -2   1       87.80       91.39      2.41 o
  -8  -2   1      282.16      295.32      4.25 o
  -7  -2   1       23.77       22.46      0.95 o
  -6  -2   1        0.92        1.38      0.35 o
  -5  -2   1      430.96      434.59      3.86 o
  -4  -2   1      819.78      810.20      5.80 o
  -3  -2   1      894.88     1006.07      7.06 o
  -2  -2   1      752.98      760.56      7.42 o
  -1  -2   1      351.55      337.85      7.36 o
   0  -2   1       11.55       27.37      0.89 o
   1  -2   1      610.29      682.77      7.27 o
   2  -2   1       11.04        8.34      0.17 o
   3  -2   1      363.79      344.90      2.38 o
   4  -2   1     5233.75     5340.29     30.81 o
   5  -2   1       21.66       23.68      0.42 o
   6  -2   1      212.91      237.29      2.32 o
   7  -2   1      453.28      410.90      4.28 o
   8  -2   1      141.85      135.76      2.42 o
   9  -2   1       19.07       20.85      1.00 o
  -9  -1   1       14.58       17.46      1.11 o
  -8  -1   1      184.73      186.79      3.02 o
  -7  -1   1        1.59        1.87      0.36 o
  -6  -1   1      188.69      185.88      2.11 o
  -5  -1   1      246.80      250.61      2.47 o
  -4  -1   1      134.68      154.44      1.18 o
  -3  -1   1      926.53      966.20      6.12 o
  -2  -1   1      226.22      228.47      1.72 o
  -1  -1   1        5.94        7.07      0.21 o
   1  -1   1     5491.34     5084.85     65.06 o
   2  -1   1       50.04       47.71      0.39 o
   3  -1   1     1036.92     1058.05      6.27 o
   4  -1   1     1036.03      939.11      5.87 o
   5  -1   1      100.78      108.99      0.99 o
   6  -1   1       76.53       63.32      0.80 o
   7  -1   1       39.53       43.43      1.05 o
   8  -1   1      128.76      121.85      2.23 o
   9  -1   1       50.50       44.75      1.37 o
  10  -1   1       77.96       76.31      2.77 o
  -9   0   1       19.27       16.94      0.96 o
  -8   0   1      436.15      422.80      5.64 o
  -7   0   1      125.94      124.10      1.73 o
  -6   0   1       20.38       16.82      0.54 o
  -5   0   1      275.60      282.06      2.01 o
  -4   0   1        5.68       14.89      0.29 o
  -3   0   1      483.72      473.64      3.59 o
  -2   0   1      132.60      100.33      0.82 o
  -1   0   1     4640.41     4248.53     39.14 o
   0   0   1     1430.82     1239.93     79.40 o
   1   0   1      261.51      289.55      1.88 o
   2   0   1      501.85      526.16      3.41 o
   3   0   1        1.17        6.84      0.59 o
   4   0   1     1226.08     1322.79      8.35 o
   5   0   1      144.27      152.81      1.32 o
   6   0   1       70.19       69.73      0.74 o
   7   0   1        1.00        0.94      0.32 o
   8   0   1      159.26      153.93      2.61 o
   9   0   1       31.41       32.89      1.22 o
  10   0   1       45.60       44.38      1.56 o
  -9   1   1       21.25       22.50      1.64 o
  -8   1   1      418.01      412.87      5.58 o
  -7   1   1     1310.63     1241.98     15.28 o
  -6   1   1      225.81      230.66      2.22 o
  -5   1   1       74.97       74.94      0.74 o
  -4   1   1     1636.28     1717.12     10.88 o
  -3   1   1      978.50     1007.73      6.25 o
  -2   1   1      282.75      298.80      2.01 o
  -1   1   1     1280.60     1293.14     11.92 o
   0   1   1       31.46       31.74      0.33 o
   1   1   1     1140.19     1105.03      9.00 o
   2   1   1     1774.91     1800.42     11.05 o
   3   1   1      387.82      385.79      2.50 o
   4   1   1     1722.63     1738.83     10.43 o
   5   1   1      484.71      501.38      3.36 o
   6   1   1      240.67      239.73      2.30 o
   7   1   1       10.94       11.67      0.50 o
   8   1   1      459.74      456.12      5.96 o
   9   1   1       42.19       41.66      1.34 o
  10   1   1       58.36       63.77      3.02 o
  -9   2   1       46.57       43.14      2.17 o
  -8   2   1      459.75      423.75      7.95 o
  -7   2   1      363.16      382.53      5.16 o
  -6   2   1       97.19       99.70      1.35 o
  -5   2   1      115.14      120.65      1.19 o
  -4   2   1      172.73      155.44      1.15 o
  -3   2   1     1837.66     1858.61     11.34 o
  -2   2   1     1606.14     1695.11     11.44 o
  -1   2   1    11315.92    10041.48     82.00 o
   0   2   1     2599.12     2607.39     17.11 o
   1   2   1     1017.26     1023.84      7.86 o
   2   2   1       19.45       17.80      0.25 o
   3   2   1      106.79      136.94      1.06 o
   4   2   1      337.76      345.06      2.47 o
   5   2   1     1773.22     1763.31     12.04 o
   6   2   1     2142.12     2106.36     15.15 o
   7   2   1     1099.34     1092.19      9.18 o
   8   2   1      323.19      326.29      5.96 o
   9   2   1      159.32      161.52      2.85 o
  10   2   1      107.07      116.45      3.57 o
  -9   3   1       77.37       73.94      2.95 o
  -8   3   1        7.72        9.63      0.76 o
  -7   3   1      539.04      517.57      6.02 o
  -6   3   1      173.27      169.71      1.91 o
  -5   3   1       45.79       38.18      0.51 o
  -4   3   1       27.53       28.27      0.39 o
  -3   3   1     1792.97     1833.22     11.16 o
  -2   3   1      424.45      427.28      2.58 o
  -1   3   1     4116.64     4148.98     29.50 o
   0   3   1     5085.49     4987.17     48.97 o
   1   3   1     1007.14     1080.23      8.83 o
   2   3   1      680.22      658.93      4.99 o
   3   3   1      628.50      634.90      4.67 o
   4   3   1      727.65      714.82      4.75 o
   5   3   1     1649.57     1591.21     11.43 o
   6   3   1     1623.51     1598.44     12.57 o
   7   3   1       11.44       12.91      0.61 o
   8   3   1      277.46      271.38      3.39 o
   9   3   1      132.05      136.33      4.46 o
  -9   4   1        1.69        1.53      0.60 o
  -8   4   1       34.24       30.22      1.13 o
  -7   4   1      161.44      153.02      2.58 o
  -6   4   1      933.13      924.48      7.88 o
  -5   4   1      113.15      117.62      1.43 o
  -4   4   1       22.53       23.54      0.32 o
  -3   4   1     1028.29      975.64      6.10 o
  -2   4   1        1.88        1.03      0.14 o
  -1   4   1      505.27      523.87      3.90 o
   0   4   1      333.26      319.04      3.89 o
   1   4   1      527.55      562.10      6.39 o
   2   4   1     4058.82     4139.31     49.15 o
   3   4   1      527.65      528.46      4.13 o
   4   4   1      233.12      220.72      1.82 o
   5   4   1        2.20        3.94      0.23 o
   6   4   1      360.43      363.19      3.50 o
   7   4   1       52.49       51.52      1.09 o
   8   4   1       21.18       22.27      0.88 o
   9   4   1      130.61      133.20      2.88 o
  -8   5   1        8.57       10.66      1.86 o
  -7   5   1       54.51       49.77      1.56 o
  -6   5   1      630.23      628.51      9.61 o
  -5   5   1      749.95      751.91      7.36 o
  -4   5   1      491.53      482.26      3.75 o
  -3   5   1      107.21      106.75      0.94 o
  -2   5   1       39.82       57.04      1.27 o
  -1   5   1      486.87      606.22      4.97 o
   0   5   1      115.46      112.99      1.61 o
   1   5   1      811.84      861.15     10.05 o
   2   5   1      297.02      298.90      3.71 o
   3   5   1      224.75      228.78      2.20 o
   4   5   1      144.93      152.35      3.05 o
   5   5   1       10.60       11.29      0.48 o
   6   5   1      330.47      322.75      4.54 o
   7   5   1       22.80       23.37      0.67 o
   8   5   1        6.17        7.26      0.46 o
   9   5   1      265.55      269.64      5.87 o
  -8   6   1       29.46       31.23      1.64 o
  -7   6   1       92.88      102.32      2.83 o
  -6   6   1      132.88      125.87      5.73 o
  -5   6   1      470.02      461.62      5.73 o
  -4   6   1      767.96      780.41     11.23 o
  -3   6   1      390.38      380.22      3.96 o
  -2   6   1       43.29       28.56      0.73 o
  -1   6   1      871.77      889.60      7.22 o
   0   6   1      357.48      362.96      4.47 o
   1   6   1      925.92      964.80     11.26 o
   2   6   1      209.30      222.01      2.87 o
   3   6   1       56.09       60.80      1.34 o
   4   6   1        4.35        4.50      0.56 o
   5   6   1      120.00      120.77      1.90 o
   6   6   1      362.94      358.00      5.12 o
   7   6   1      329.86      339.39      4.94 o
   8   6   1      215.98      224.16      3.74 o
   9   6   1      306.17      329.36     13.09 o
  -8   7   1      127.08      135.94      3.27 o
  -7   7   1       69.32       75.94      1.66 o
  -6   7   1       94.23       98.01      3.42 o
  -5   7   1        5.07        5.50      1.04 o
  -4   7   1      235.55      233.14      4.39 o
  -3   7   1       39.08       40.56      0.99 o
  -2   7   1      517.01      518.26      5.81 o
  -1   7   1      242.24      233.25      2.34 o
   0   7   1      365.64      380.00      7.73 o
   1   7   1      327.41      349.81      7.14 o
   2   7   1      536.23      530.86      7.88 o
   3   7   1      211.64      206.27      2.60 o
   4   7   1      240.44      237.78      3.06 o
   5   7   1        1.94        1.82      0.40 o
   6   7   1       40.66       48.46      1.50 o
   7   7   1      192.82      193.90      3.89 o
   8   7   1      132.71      147.13      5.21 o
  -7   8   1       39.32       45.36      2.53 o
  -6   8   1        5.14        9.37      1.34 o
  -5   8   1      497.27      478.46     10.56 o
  -4   8   1       45.31       45.66      2.08 o
  -3   8   1      173.72      182.04      3.53 o
  -2   8   1      118.59      128.70      2.05 o
  -1   8   1      186.04      180.55      2.62 o
   0   8   1        3.38        5.39      0.57 o
   1   8   1       70.66       78.68      2.23 o
   2   8   1      409.20      407.22      8.33 o
   3   8   1        3.01        3.81      0.42 o
   4   8   1      533.07      534.68     11.01 o
   5   8   1        2.52        2.67      0.67 o
   6   8   1      123.40      117.71      2.77 o
   7   8   1       54.83       53.84      2.53 o
   8   8   1        6.39        6.25      1.34 o
  -6   9   1        0.59        1.04      0.89 o
  -5   9   1      318.40      325.71      7.88 o
  -4   9   1      130.34      129.84      3.87 o
  -3   9   1      121.42      121.51      3.57 o
  -2   9   1       37.75       36.91      1.00 o
  -1   9   1      141.43      134.91      2.91 o
   0   9   1      175.34      183.47      3.24 o
   1   9   1       18.67       18.29      1.19 o
   2   9   1      119.68      114.22      3.12 o
   3   9   1      484.47      480.24      9.82 o
   4   9   1      312.16      303.70      6.84 o
   5   9   1      161.94      152.45      4.16 o
   6   9   1        5.43        4.76      1.04 o
   7   9   1        2.93        2.38      1.04 o
  -6  10   1       19.85       23.65      2.08 o
  -5  10   1        0.84        1.04      0.89 o
  -4  10   1       26.62       29.45      1.78 o
  -3  10   1       19.27       19.63      1.49 o
  -2  10   1        5.32        6.40      0.89 o
  -1  10   1        9.08       13.01      0.89 o
   0  10   1      217.31      205.38      3.66 o
   1  10   1        3.10        1.93      0.59 o
   2  10   1      723.24      700.96     13.83 o
   3  10   1        0.75        0.59      0.59 o
   4  10   1       97.81       94.89      2.97 o
   5  10   1        3.27        4.31      0.89 o
   6  10   1       13.55       12.79      1.49 o
  -5  11   1      123.41      125.38      4.31 o
  -4  11   1       78.88       83.29      3.12 o
  -3  11   1       25.62       22.31      1.64 o
  -2  11   1        1.08        1.34      0.74 o
  -1  11   1      523.54      499.43     10.56 o
   0  11   1      139.18      137.19      4.83 o
   1  11   1      293.85      287.06      6.17 o
   2  11   1       40.76       39.26      1.78 o
   3  11   1      103.37      106.04      3.12 o
   4  11   1      140.38      138.17      3.87 o
   5  11   1       26.70       30.19      1.78 o
  -3  12   1      193.84      192.75      5.21 o
  -2  12   1       89.71       87.45      3.12 o
   0  12   1      156.28      159.39      3.28 o
   1  12   1      113.03      119.36      2.75 o
   2  12   1       54.19       54.33      1.78 o
   3  12   1       63.82       60.09      2.38 o
   4  12   1      147.47      144.86      4.16 o
   0  13   1       56.06       52.95      2.23 o
  -1 -12   2       57.06       55.33      1.93 o
   0 -12   2       45.53       45.96      1.78 o
   1 -12   2      155.52      148.58      3.72 o
   2 -12   2       54.21       44.77      1.93 o
  -3 -11   2       66.35       67.01      2.90 o
  -2 -11   2      440.08      429.17      8.85 o
  -1 -11   2        1.82        1.64      0.59 o
   0 -11   2       11.29       11.45      0.89 o
   1 -11   2       17.87       19.63      1.19 o
   2 -11   2        3.22        3.27      0.74 o
   3 -11   2       16.21       20.52      1.34 o
   4 -11   2       24.34       24.09      1.64 o
  -5 -10   2       86.83       91.30      2.43 o
  -4 -10   2      137.41      142.89      3.04 o
  -3 -10   2       56.51       60.19      1.71 o
  -2 -10   2       14.51       14.79      0.88 o
  -1 -10   2       29.19       30.71      1.01 o
   0 -10   2        4.75        6.40      0.59 o
   1 -10   2      190.95      196.92      4.31 o
   2 -10   2       53.53       56.52      1.93 o
   3 -10   2        7.29        8.48      0.89 o
   4 -10   2       87.41       92.81      2.97 o
   5 -10   2      252.29      268.45      6.54 o
   6 -10   2       73.63       78.38      3.12 o
  -6  -9   2      101.18      110.62      2.75 o
  -5  -9   2        0.66        1.36      0.61 o
  -4  -9   2       14.79       17.70      1.19 o
  -3  -9   2        3.41        2.24      0.49 o
  -2  -9   2      476.61      480.73      7.09 o
  -1  -9   2      428.16      419.68      6.20 o
   0  -9   2      178.53      184.62      3.04 o
   1  -9   2      421.22      425.06      8.33 o
   2  -9   2      132.97      136.09      3.27 o
   3  -9   2        0.78        1.49      0.42 o
   4  -9   2        0.73        0.97      0.46 o
   5  -9   2      438.77      437.28     14.28 o
   6  -9   2      151.62      156.08      3.21 o
   7  -9   2      271.56      265.65     11.15 o
  -6  -8   2      113.31      122.55      3.87 o
  -5  -8   2       98.35      102.17      2.43 o
  -4  -8   2       89.42       92.92      1.91 o
  -3  -8   2       20.39       23.98      1.06 o
  -2  -8   2      183.07      195.39      3.29 o
  -1  -8   2      266.64      261.74      4.04 o
   0  -8   2       81.94       81.28      1.18 o
   1  -8   2      438.33      467.64     18.14 o
   2  -8   2      353.94      372.86      7.44 o
   3  -8   2      273.55      282.58      5.95 o
   4  -8   2       41.61       42.09      1.78 o
   5  -8   2        6.14        7.59      1.04 o
   6  -8   2       67.79       72.13      2.83 o
   7  -8   2        1.17        1.40      0.68 o
  -7  -7   2       65.24       63.93      2.00 o
  -6  -7   2      402.49      408.89      5.83 o
  -5  -7   2      203.91      200.40      3.29 o
  -4  -7   2      233.12      217.92      3.34 o
  -3  -7   2       93.64       94.54      2.00 o
  -2  -7   2       91.02       96.64      1.92 o
  -1  -7   2       39.61       37.91      1.33 o
   0  -7   2      136.56      138.76      3.72 o
   1  -7   2      256.25      269.18      3.15 o
   2  -7   2      507.50      513.59      6.15 o
   3  -7   2      378.31      375.84      7.59 o
   4  -7   2      111.49      114.99      2.31 o
   5  -7   2      274.17      262.65      6.10 o
   6  -7   2      144.81      140.25      4.02 o
   7  -7   2       73.34       76.15      2.97 o
   8  -7   2       79.26       76.88      2.36 o
  -7  -6   2        9.45       11.39      0.92 o
  -6  -6   2      520.27      489.99      6.65 o
  -5  -6   2      175.94      166.39      2.81 o
  -4  -6   2      612.36      571.50      7.27 o
  -3  -6   2        4.49        2.44      0.52 o
  -2  -6   2      382.96      408.00      7.26 o
  -1  -6   2      740.18      781.44      8.48 o
   0  -6   2       98.98       98.61      2.83 o
   1  -6   2       68.56       60.59      0.85 o
   2  -6   2      258.72      279.34      3.89 o
   3  -6   2      790.39      815.18     15.47 o
   4  -6   2      330.83      329.19      5.47 o
   5  -6   2      182.12      187.37      3.61 o
   6  -6   2      233.81      243.91      5.95 o
   7  -6   2      201.77      195.87      5.35 o
   8  -6   2      108.60      107.98      3.87 o
  -8  -5   2      203.32      217.98      3.83 o
  -7  -5   2      256.98      253.30      4.09 o
  -6  -5   2        9.76       10.41      0.88 o
  -5  -5   2      100.33       95.39      2.78 o
  -4  -5   2       26.50       20.76      1.18 o
  -3  -5   2      342.87      322.87      4.91 o
  -2  -5   2     1217.29     1317.47     15.34 o
  -1  -5   2     1810.74     1744.49    101.28 o
   0  -5   2      871.22      879.28     17.10 o
   1  -5   2     1937.71     2055.42     38.52 o
   2  -5   2      307.07      324.61      4.26 o
   3  -5   2     1293.48     1321.11     12.90 o
   4  -5   2        2.99        4.73      1.34 o
   5  -5   2       67.81       68.85      1.71 o
   6  -5   2      305.48      317.24      7.14 o
   7  -5   2      384.24      371.52      8.48 o
   8  -5   2      317.48      307.41      6.99 o
   9  -5   2      182.72      184.57      4.02 o
  -8  -4   2      240.11      238.84      3.99 o
  -7  -4   2       76.69       77.03      1.90 o
  -6  -4   2      461.40      451.96      6.11 o
  -5  -4   2      135.59      138.89      2.41 o
  -4  -4   2     1216.11     1232.02     14.45 o
  -3  -4   2        8.31        6.68      0.33 o
  -2  -4   2      663.67      675.98      7.48 o
  -1  -4   2      581.98      613.80      8.28 o
   0  -4   2      919.96      900.55     17.40 o
   1  -4   2      201.31      201.08      4.31 o
   2  -4   2      248.43      237.12      2.69 o
   3  -4   2     1384.29     1428.70     11.78 o
   4  -4   2      352.51      342.02      3.66 o
   5  -4   2      147.28      142.69      1.84 o
   6  -4   2      211.34      190.82      2.44 o
   7  -4   2      128.00      125.87      2.39 o
   8  -4   2       30.84       36.44      1.49 o
   9  -4   2        5.72        4.02      0.74 o
  -8  -3   2        2.77        2.13      0.62 o
  -7  -3   2      348.64      349.03      5.42 o
  -6  -3   2       84.13       89.28      1.88 o
  -5  -3   2      262.16      286.52      4.09 o
  -4  -3   2      848.93      850.61      9.20 o
  -3  -3   2       64.92       45.41      0.73 o
  -2  -3   2       32.31       45.58      0.82 o
  -1  -3   2       88.19       85.69      1.11 o
   0  -3   2       19.33       15.02      0.74 o
   1  -3   2       17.00       32.87      1.04 o
   2  -3   2        5.42       11.00      0.46 o
   3  -3   2      479.85      449.10      4.06 o
   4  -3   2      607.80      598.04      4.80 o
   5  -3   2      602.83      587.93      5.21 o
   6  -3   2       26.85       33.09      0.72 o
   7  -3   2       29.80       33.25      1.64 o
   8  -3   2      141.71      131.07      5.06 o
   9  -3   2        5.69        7.29      1.04 o
  -9  -2   2        3.36        3.30      0.89 o
  -8  -2   2       13.68       15.79      1.27 o
  -7  -2   2       23.08       23.83      0.78 o
  -6  -2   2       70.90       76.52      1.32 o
  -5  -2   2       26.50       26.56      0.68 o
  -4  -2   2      643.11      650.50      4.98 o
  -3  -2   2       47.19       28.53      0.55 o
  -2  -2   2      206.58      268.77      2.31 o
  -1  -2   2      668.45      714.74      7.69 o
   0  -2   2     1804.30     1995.78     37.18 o
   1  -2   2      894.56      900.94     11.77 o
   2  -2   2      380.00      403.83      4.44 o
   3  -2   2     2021.82     2104.42     14.92 o
   4  -2   2       59.98       55.61      0.73 o
   5  -2   2       51.01       44.08      0.53 o
   6  -2   2       12.43       10.16      0.42 o
   7  -2   2      356.09      333.94      4.58 o
   8  -2   2       88.60       95.17      2.15 o
   9  -2   2       36.31       36.76      2.97 o
  10  -2   2        0.68        0.59      0.61 o
  -9  -1   2       17.88       19.76      1.28 o
  -8  -1   2      185.59      192.05      3.82 o
  -7  -1   2      140.59      145.51      2.48 o
  -6  -1   2      318.14      316.71      3.40 o
  -5  -1   2       20.72       24.80      0.48 o
  -4  -1   2      520.48      497.68      3.61 o
  -3  -1   2      338.69      416.31      3.64 o
  -2  -1   2        3.76        1.44      0.16 o
  -1  -1   2      533.36      553.46      6.01 o
   0  -1   2    18609.38    14499.48    315.01 o
   1  -1   2     2588.50     2723.79     29.16 o
   2  -1   2     1574.68     1599.87     10.29 o
   3  -1   2       51.97       43.76      0.40 o
   4  -1   2       24.88       55.22      0.47 o
   5  -1   2       23.18       29.70      0.46 o
   6  -1   2       21.55       19.79      0.49 o
   7  -1   2        0.96        1.02      0.31 o
   8  -1   2      409.25      413.57      5.41 o
   9  -1   2       92.03       89.21      1.97 o
  10  -1   2       38.87       35.40      1.47 o
  -9   0   2       97.26       92.22      2.06 o
  -8   0   2        9.07       11.62      0.80 o
  -7   0   2      135.35      133.36      1.79 o
  -6   0   2      515.09      477.38      4.35 o
  -5   0   2        8.34        6.88      0.40 o
  -4   0   2      101.32       94.78      0.97 o
  -3   0   2     2676.89     2765.13     16.88 o
  -2   0   2       11.77        5.05      0.24 o
  -1   0   2     2915.88     2840.36     18.21 o
   0   0   2        6.95       10.74      0.16 o
   1   0   2     1605.08     1649.88     11.37 o
   2   0   2      115.37      116.10      0.86 o
   3   0   2     1793.67     1830.97     10.79 o
   4   0   2       89.40       93.76      0.83 o
   5   0   2      365.19      339.12      2.50 o
   6   0   2       52.94       54.01      0.68 o
   7   0   2       22.19       23.28      0.99 o
   8   0   2      104.81      103.14      2.04 o
   9   0   2        9.11        9.86      0.76 o
  10   0   2       73.40       81.30      3.06 o
  -9   1   2      127.88      135.74      2.62 o
  -8   1   2       13.77       13.50      0.88 o
  -7   1   2        0.88        0.65      0.39 o
  -6   1   2       55.59       62.66      1.06 o
  -5   1   2       21.07       23.87      0.63 o
  -4   1   2     1456.66     1585.04     10.30 o
  -3   1   2     2058.49     2116.29     14.43 o
  -2   1   2     1262.11     1283.65      8.80 o
  -1   1   2      921.54      982.43      7.06 o
   0   1   2      102.18      117.52      1.05 o
   1   1   2      495.56      499.86      3.33 o
   2   1   2      709.01      792.75      5.30 o
   3   1   2     1444.31     1530.29      9.79 o
   4   1   2      651.30      667.70      4.71 o
   5   1   2     1100.15     1089.62      7.18 o
   6   1   2       24.97       31.13      0.50 o
   7   1   2      463.94      452.59      4.58 o
   8   1   2       71.79       69.08      1.60 o
   9   1   2      251.83      269.34      4.04 o
  10   1   2       51.47       52.27      1.55 o
  -9   2   2       28.18       25.50      1.15 o
  -8   2   2        7.91       10.16      2.40 o
  -7   2   2      163.33      145.54      2.56 o
  -6   2   2      118.85      116.51      1.50 o
  -5   2   2        3.46        4.81      0.25 o
  -4   2   2      221.10      207.32      1.71 o
  -3   2   2     1088.64     1114.22      7.08 o
  -2   2   2     3343.04     3293.13     27.11 o
  -1   2   2     1122.32     1126.26      7.73 o
   0   2   2      158.59      164.56      1.26 o
   1   2   2      553.30      533.09      3.31 o
   2   2   2       26.51       17.66      0.26 o
   3   2   2       13.60       10.94      0.24 o
   4   2   2     1668.33     1741.18     10.97 o
   5   2   2      164.88      171.57      1.45 o
   6   2   2     1362.79     1373.74     10.48 o
   7   2   2        4.13        3.78      0.35 o
   8   2   2       98.80      101.98      2.00 o
   9   2   2       10.77       11.18      0.80 o
  10   2   2      273.92      284.22      5.08 o
  -9   3   2       98.65       95.07      2.16 o
  -8   3   2      184.79      174.65      2.98 o
  -7   3   2      151.28      142.89      3.69 o
  -6   3   2      439.08      438.81      5.16 o
  -5   3   2      374.00      371.89      3.10 o
  -4   3   2        6.14        4.97      0.20 o
  -3   3   2      133.85      131.67      1.17 o
  -2   3   2      926.53      926.09      6.21 o
  -1   3   2      236.49      237.39      2.08 o
   0   3   2       52.41       45.04      0.41 o
   1   3   2     4998.84     4816.16     37.18 o
   2   3   2      297.93      287.78      2.00 o
   3   3   2     3943.47     4040.90     27.07 o
   4   3   2      151.77      163.79      1.25 o
   5   3   2      954.20      935.36      7.47 o
   6   3   2      474.07      453.72      3.91 o
   7   3   2        2.85        4.98      0.52 o
   8   3   2       41.87       44.27      1.81 o
   9   3   2      119.50      119.70      2.27 o
  10   3   2      318.56      324.19      4.73 o
  -8   4   2      420.95      398.93      5.58 o
  -7   4   2      320.74      301.86      4.32 o
  -6   4   2      455.73      441.73      5.30 o
  -5   4   2      214.21      205.43      2.41 o
  -4   4   2      417.95      412.10      3.05 o
  -3   4   2      380.55      363.80      2.68 o
  -2   4   2     2605.18     2683.90     15.38 o
  -1   4   2     2195.40     2282.64     14.18 o
   0   4   2      210.32      267.16      1.94 o
   1   4   2     2565.42     2654.68     17.51 o
   2   4   2     1327.85     1412.30      9.54 o
   3   4   2       17.55       12.91      0.34 o
   4   4   2      441.27      442.78      3.39 o
   5   4   2      680.93      680.66      4.76 o
   6   4   2      395.39      393.79      3.19 o
   7   4   2      223.87      234.50      3.39 o
   8   4   2       39.61       39.30      1.37 o
   9   4   2        2.04        3.48      0.74 o
  -8   5   2      292.63      276.83      4.16 o
  -7   5   2      144.18      142.27      3.13 o
  -6   5   2      195.82      189.11      3.35 o
  -5   5   2      359.50      358.59      3.80 o
  -4   5   2      381.33      375.84      3.60 o
  -3   5   2       61.32       55.88      0.56 o
  -2   5   2     3180.28     3168.21     22.80 o
  -1   5   2     2216.06     2219.29     15.36 o
   0   5   2      728.28      856.57      6.59 o
   1   5   2      280.26      287.63      2.68 o
   2   5   2      178.37      167.22      1.57 o
   3   5   2      156.54      156.16      1.28 o
   4   5   2      273.56      263.38      2.22 o
   5   5   2     1226.77     1185.33     10.09 o
   6   5   2     1129.70     1105.91      9.55 o
   7   5   2      327.08      324.19      4.35 o
   8   5   2      397.68      401.13      6.52 o
   9   5   2        0.75        1.31      0.52 o
  -8   6   2      202.88      230.44      4.56 o
  -7   6   2       66.22       65.83      1.95 o
  -6   6   2       14.29       13.86      0.96 o
  -5   6   2       33.48       32.80      0.97 o
  -4   6   2        1.63        2.59      0.35 o
  -3   6   2      138.73      133.41      1.45 o
  -2   6   2      589.99      603.65      4.21 o
  -1   6   2     3529.12     3680.78     30.38 o
   0   6   2      163.84      153.70      1.61 o
   1   6   2      426.79      411.23      3.75 o
   2   6   2      219.13      221.18      2.13 o
   3   6   2      296.19      295.35      3.16 o
   4   6   2        3.93        4.29      0.35 o
   5   6   2     1080.11     1047.18     13.40 o
   6   6   2      678.53      668.83     10.46 o
   7   6   2      222.42      226.02      8.63 o
   8   6   2      228.12      245.13      4.95 o
   9   6   2      121.53      130.69      3.39 o
  -7   7   2       40.37       40.16      1.64 o
  -6   7   2      164.23      154.89      2.93 o
  -5   7   2      164.47      161.18      2.82 o
  -4   7   2      483.54      469.72      6.63 o
  -3   7   2       12.48       12.80      0.59 o
  -2   7   2        6.71        7.58      0.45 o
  -1   7   2      595.43      615.57      8.24 o
   0   7   2      151.31      152.70      2.00 o
   1   7   2      228.32      229.91      2.78 o
   2   7   2      742.29      749.72     10.28 o
   3   7   2      993.63      983.30     17.48 o
   4   7   2       19.32       16.75      0.84 o
   5   7   2       91.13       99.50      3.12 o
   6   7   2       39.02       40.01      1.93 o
   7   7   2       64.22       61.87      2.68 o
   8   7   2       80.21       75.85      3.12 o
  -6   8   2      222.93      217.44      5.95 o
  -5   8   2      123.20      117.64      3.87 o
  -4   8   2      512.11      515.34     11.01 o
  -3   8   2        9.11        8.48      1.04 o
  -2   8   2        4.61        4.63      0.63 o
  -1   8   2      140.12      117.20      1.96 o
   0   8   2      325.17      325.87      4.39 o
   1   8   2       42.49       45.70      1.08 o
   2   8   2       12.11       13.41      0.68 o
   3   8   2       28.62       27.37      1.12 o
   4   8   2       15.02       13.62      0.84 o
   5   8   2        1.06        1.04      0.59 o
   6   8   2      411.55      370.93      8.48 o
   7   8   2       22.39       21.12      1.78 o
   8   8   2       40.44       43.28      2.53 o
  -6   9   2      117.54      114.52      4.16 o
  -5   9   2      137.62      143.37      4.46 o
  -4   9   2       54.76       52.35      2.38 o
  -3   9   2      109.20      105.89      3.42 o
  -2   9   2        8.92        5.63      0.66 o
  -1   9   2       82.15       85.01      1.68 o
   0   9   2      111.14      113.92      2.00 o
   1   9   2       34.78       33.73      0.96 o
   2   9   2        0.84        1.19      0.42 o
   3   9   2     1063.18     1051.03     16.18 o
   4   9   2        5.79        8.77      1.04 o
   5   9   2        8.75        7.14      1.04 o
   6   9   2       52.76       57.26      2.53 o
   7   9   2      186.54      185.02      5.35 o
  -5  10   2       17.55       18.74      1.93 o
  -4  10   2       94.26       93.40      3.42 o
  -3  10   2       36.60       37.03      1.93 o
  -2  10   2       31.70       26.18      1.64 o
  -1  10   2       50.12       51.91      1.57 o
   0  10   2      400.19      394.80      5.36 o
   1  10   2      452.85      444.11      7.57 o
   2  10   2      143.78      141.91      2.47 o
   3  10   2      139.96      136.23      3.72 o
   4  10   2       75.55       70.65      2.53 o
   5  10   2        0.89        1.34      0.74 o
   6  10   2       18.21       18.29      1.64 o
  -4  11   2       49.99       52.50      2.53 o
  -3  11   2       15.02       14.87      1.49 o
  -2  11   2       53.03       55.18      2.38 o
  -1  11   2        4.27        6.16      2.16 o
   0  11   2       31.64       37.03      3.57 o
   1  11   2      144.51      149.72      3.13 o
   2  11   2       15.31       14.26      1.26 o
   3  11   2      217.13      208.07      5.21 o
   4  11   2      208.16      206.14      5.35 o
   5  11   2        1.67        2.53      0.89 o
  -3  12   2      118.92      113.03      3.87 o
  -2  12   2       68.99       73.92      2.97 o
  -1  12   2       15.22       19.63      1.64 o
   0  12   2       13.24       13.00      1.04 o
   1  12   2       55.22       56.41      1.82 o
   2  12   2       74.29       73.39      3.87 o
   3  12   2       19.70       17.28      1.18 o
   4  12   2       34.79       29.89      1.78 o
   0  13   2       12.13       11.90      1.34 o
   1  13   2       21.38       20.32      1.29 o
  -2 -11   3       42.41       48.71      1.51 o
  -1 -11   3        5.97        7.14      0.65 o
   0 -11   3        2.12        2.83      0.59 o
   1 -11   3       19.94       18.00      1.04 o
   2 -11   3       39.12       42.68      1.64 o
   3 -11   3       28.04       29.75      1.49 o
   4 -11   3        2.37        2.68      0.89 o
  -4 -10   3       53.52       52.91      2.01 o
  -3 -10   3      100.49      100.13      2.28 o
  -2 -10   3       92.82       95.40      2.09 o
  -1 -10   3       10.69       12.29      0.67 o
   0 -10   3        2.26        2.85      0.45 o
   1 -10   3       78.47       73.47      1.93 o
   2 -10   3        0.75        0.89      0.59 o
   3 -10   3       57.16       64.55      2.08 o
   4 -10   3       17.22       18.67      0.95 o
   5 -10   3      227.87      237.19      4.15 o
  -5  -9   3        6.30        5.08      0.77 o
  -4  -9   3        8.04        9.65      0.85 o
  -3  -9   3      268.23      260.46      5.35 o
  -2  -9   3      390.74      401.17      6.14 o
  -1  -9   3        4.89        4.89      0.41 o
   0  -9   3       55.82       54.28      1.17 o
   1  -9   3       31.38       33.57      0.90 o
   2  -9   3       64.91       70.65      1.93 o
   3  -9   3       28.77       31.98      1.34 o
   4  -9   3      414.16      429.82      8.92 o
   5  -9   3       51.51       45.51      1.93 o
   6  -9   3       98.75      109.61      3.57 o
  -6  -8   3      282.27      293.49      5.34 o
  -5  -8   3      394.33      413.72      6.99 o
  -4  -8   3       14.15       17.90      0.89 o
  -3  -8   3       55.21       57.16      1.57 o
  -2  -8   3      148.68      148.01      2.64 o
  -1  -8   3        1.68        2.06      0.45 o
   0  -8   3       43.64       48.78      2.08 o
   1  -8   3      274.38      291.33      3.36 o
   2  -8   3      198.51      203.61      4.16 o
   3  -8   3      836.36      882.70     16.81 o
   4  -8   3       14.12       13.83      1.04 o
   5  -8   3        1.34        0.74      0.59 o
   6  -8   3        1.03        1.19      0.89 o
   7  -8   3       11.24       14.58      1.49 o
  -6  -7   3      170.91      184.61      5.30 o
  -5  -7   3      300.75      312.10      4.64 o
  -4  -7   3        8.66       14.38      0.85 o
  -3  -7   3       36.94       42.01      1.24 o
  -2  -7   3      130.70      127.18      2.28 o
  -1  -7   3      126.45      130.76      1.70 o
   0  -7   3      697.75      711.37     14.58 o
   1  -7   3       61.77       58.75      2.08 o
   2  -7   3      201.37      194.04      2.42 o
   3  -7   3       13.14       18.14      0.89 o
   4  -7   3      116.05      119.43      3.12 o
   5  -7   3      251.49      254.34      7.06 o
   6  -7   3      243.43      243.77      5.95 o
   7  -7   3      456.70      462.69     10.26 o
   8  -7   3       11.31       11.30      1.49 o
  -7  -6   3      138.83      140.14      3.25 o
  -6  -6   3       29.50       36.72      1.31 o
  -5  -6   3        7.67       10.18      0.76 o
  -4  -6   3        0.88        2.50      0.46 o
  -3  -6   3      118.45      106.30      2.14 o
  -2  -6   3      882.29      880.60     12.12 o
  -1  -6   3      870.65      789.15     52.13 o
   0  -6   3      558.60      529.62     11.01 o
   1  -6   3      204.88      207.77      4.91 o
   2  -6   3      173.86      168.84      2.05 o
   3  -6   3        9.88        8.48      0.74 o
   4  -6   3      180.99      178.92      4.16 o
   5  -6   3       41.53       42.25      1.56 o
   6  -6   3      332.34      328.99      7.44 o
   7  -6   3      630.71      616.63     12.94 o
   8  -6   3      213.84      209.11      5.65 o
  -7  -5   3       45.97       46.88      1.56 o
  -6  -5   3      135.73      128.32      3.18 o
  -5  -5   3      182.81      173.51      2.97 o
  -4  -5   3       43.88       42.07      1.15 o
  -3  -5   3      230.05      245.77      4.02 o
  -2  -5   3      472.57      480.78      5.50 o
  -1  -5   3      821.10      813.55      8.82 o
   0  -5   3     1548.96     1597.79     30.49 o
   1  -5   3      356.46      360.07      7.59 o
   2  -5   3      271.26      268.36      4.19 o
   3  -5   3       75.94       66.60      1.03 o
   4  -5   3       69.02       66.85      1.14 o
   5  -5   3      161.68      156.20      3.00 o
   6  -5   3       57.32       54.29      2.08 o
   7  -5   3      706.55      673.89     13.98 o
   8  -5   3       56.83       56.81      2.68 o
   9  -5   3       57.70       70.20      3.12 o
  -8  -4   3       13.37       15.90      1.13 o
  -7  -4   3      124.30      113.59      2.42 o
  -6  -4   3      404.39      394.70      5.79 o
  -5  -4   3      716.19      662.83      8.39 o
  -4  -4   3      956.28      896.72     10.87 o
  -3  -4   3      311.88      324.41      4.56 o
  -2  -4   3      200.35      210.78      2.25 o
  -1  -4   3      166.82      166.80      2.02 o
   0  -4   3      399.12      415.84      8.63 o
   1  -4   3       15.00       19.19      0.89 o
   2  -4   3      845.35      871.71     14.72 o
   3  -4   3      816.26      819.52     10.63 o
   4  -4   3      285.92      260.27      2.82 o
   5  -4   3      409.82      401.88      6.61 o
   6  -4   3       82.32       70.47      1.93 o
   7  -4   3       59.38       66.08      2.31 o
   8  -4   3       56.34       59.22      1.48 o
   9  -4   3        2.97        3.87      0.74 o
  -8  -3   3      107.14      114.87      2.56 o
  -7  -3   3      291.50      281.16      4.37 o
  -6  -3   3       76.22       72.72      1.75 o
  -5  -3   3      376.73      353.61      4.88 o
  -4  -3   3     1177.18     1083.38     12.85 o
  -3  -3   3      621.88      633.42      7.54 o
  -2  -3   3      698.43      723.24      8.04 o
  -1  -3   3      174.97      181.42      2.90 o
   0  -3   3     1592.94     1614.44     30.64 o
   1  -3   3      172.82      217.74      4.61 o
   2  -3   3      854.89      906.66      9.70 o
   3  -3   3      169.24      159.79      1.74 o
   4  -3   3     2104.58     2162.04     18.69 o
   5  -3   3      523.98      531.12      4.63 o
   6  -3   3      104.47      123.68      1.76 o
   7  -3   3      555.75      517.39      7.39 o
   8  -3   3      369.91      349.96      7.29 o
   9  -3   3      231.70      234.40      5.35 o
  -8  -2   3       50.18       55.53      1.31 o
  -7  -2   3      259.01      261.71      3.24 o
  -6  -2   3        7.16        7.64      0.45 o
  -5  -2   3      186.78      189.11      2.36 o
  -4  -2   3      289.33      281.60      3.86 o
  -3  -2   3      503.13      499.65      6.51 o
  -2  -2   3      218.28      239.46      2.59 o
  -1  -2   3        1.56        1.53      0.19 o
   0  -2   3      708.52      721.02      7.78 o
   1  -2   3     4097.48     4039.67     43.00 o
   2  -2   3      991.67     1016.78     10.88 o
   3  -2   3     2192.33     2293.19     17.05 o
   4  -2   3      330.20      305.63      2.45 o
   5  -2   3      354.96      356.87      3.33 o
   6  -2   3       99.38       86.00      1.38 o
   7  -2   3      345.21      343.14      5.15 o
   8  -2   3      190.59      191.84      2.82 o
   9  -2   3      414.39      402.94      6.25 o
  10  -2   3       54.70       47.65      1.61 o
  -8  -1   3      122.30      126.17      2.79 o
  -7  -1   3      183.29      179.44      2.87 o
  -6  -1   3      114.60      114.13      1.78 o
  -5  -1   3      208.47      210.38      2.60 o
  -4  -1   3        3.49        6.71      0.32 o
  -3  -1   3        9.00       20.01      0.35 o
  -2  -1   3       72.64       63.59      1.25 o
  -1  -1   3        7.08        4.27      0.18 o
   0  -1   3     9181.29     8509.34     90.45 o
   1  -1   3     1113.62     1028.66     12.39 o
   2  -1   3     1209.36     1247.71      9.29 o
   3  -1   3      150.90      135.22      1.13 o
   4  -1   3      389.70      387.40      2.37 o
   5  -1   3      247.95      235.60      1.60 o
   6  -1   3       64.42       62.12      0.98 o
   7  -1   3       90.78       90.47      1.48 o
   8  -1   3      124.44      123.04      2.47 o
   9  -1   3      292.08      276.14      4.68 o
  10  -1   3       29.94       28.27      2.38 o
  -8   0   3        3.23        4.04      0.77 o
  -7   0   3      583.67      571.95      5.54 o
  -6   0   3      161.99      157.40      2.18 o
  -5   0   3       14.44       15.47      0.49 o
  -4   0   3      201.87      191.93      1.66 o
  -3   0   3      127.29      114.67      1.74 o
  -2   0   3      440.84      452.87      3.38 o
  -1   0   3      196.27      208.97      1.60 o
   0   0   3       18.41       24.80      0.31 o
   1   0   3       90.85       74.65      0.69 o
   2   0   3      633.60      620.56      3.71 o
   3   0   3      504.94      519.87      3.01 o
   4   0   3      299.99      264.36      1.74 o
   5   0   3      181.95      167.41      1.30 o
   6   0   3       22.38       21.22      0.46 o
   7   0   3        1.13        0.61      0.33 o
   8   0   3      121.16      126.44      2.27 o
   9   0   3       40.42       35.86      1.37 o
  10   0   3       81.62       88.05      2.26 o
  -8   1   3       76.55       70.38      1.71 o
  -7   1   3      122.84      126.83      2.31 o
  -6   1   3        0.86        1.23      0.29 o
  -5   1   3       43.59       47.01      0.97 o
  -4   1   3       35.30       35.12      0.51 o
  -3   1   3       68.03       51.99      0.59 o
  -2   1   3     1204.72     1191.69      9.66 o
  -1   1   3      431.15      436.56      2.83 o
   0   1   3      145.77      183.61      1.34 o
   1   1   3      349.49      337.79      2.01 o
   2   1   3        8.53       12.23      0.21 o
   3   1   3      782.05      925.43      5.57 o
   4   1   3      256.30      305.87      1.92 o
   5   1   3      644.29      644.68      4.73 o
   6   1   3      100.58      100.91      0.97 o
   7   1   3     1486.55     1472.29     14.19 o
   8   1   3       55.25       62.76      1.48 o
   9   1   3      284.45      287.45      5.65 o
  10   1   3       76.12       88.65      2.31 o
  -8   2   3       58.01       51.92      1.51 o
  -7   2   3      133.23      133.54      2.66 o
  -6   2   3       10.56       11.06      0.71 o
  -5   2   3       69.87       67.97      0.90 o
  -4   2   3      150.41      158.74      1.41 o
  -3   2   3      329.75      330.24      2.64 o
  -2   2   3     1084.72     1077.58      6.53 o
  -1   2   3       50.91       47.24      0.72 o
   0   2   3      721.62      760.42      4.93 o
   1   2   3      163.49      157.88      1.34 o
   2   2   3     1111.91     1058.77      7.09 o
   3   2   3       20.60       14.01      0.26 o
   4   2   3      152.42      130.29      1.04 o
   5   2   3     1319.39     1292.98      8.98 o
   6   2   3      793.61      781.24      5.65 o
   7   2   3       26.89       25.99      0.82 o
   8   2   3       30.09       34.12      1.11 o
   9   2   3       61.40       61.41      2.84 o
  10   2   3       21.14       19.74      1.16 o
  -8   3   3       22.09       24.61      1.14 o
  -7   3   3       44.33       41.25      2.12 o
  -6   3   3      441.92      419.26      5.51 o
  -5   3   3      337.59      342.19      3.19 o
  -4   3   3      428.61      447.58      3.29 o
  -3   3   3      461.00      465.52      3.27 o
  -2   3   3      234.57      202.85      1.59 o
  -1   3   3       29.01       19.35      0.35 o
   0   3   3        8.16        5.89      0.22 o
   1   3   3       57.31       72.36      0.61 o
   2   3   3     7013.01     6854.79     41.79 o
   3   3   3     2704.11     2776.91     17.37 o
   4   3   3      296.70      280.68      2.23 o
   5   3   3      315.56      327.68      2.30 o
   6   3   3        8.14        8.44      0.54 o
   7   3   3       13.47       14.09      0.59 o
   8   3   3        0.85        1.09      0.42 o
   9   3   3      127.29      131.98      2.42 o
  10   3   3      123.38      130.34      2.52 o
  -8   4   3       71.16       72.91      2.81 o
  -7   4   3       14.45       11.93      0.84 o
  -6   4   3      262.74      265.00      3.50 o
  -5   4   3      414.60      417.82      3.66 o
  -4   4   3     1665.21     1682.54     11.79 o
  -3   4   3      291.08      295.47      2.12 o
  -2   4   3       54.09       47.59      0.56 o
  -1   4   3      732.02      915.72      5.94 o
   0   4   3       16.01       29.11      0.63 o
   1   4   3        3.88        4.83      0.17 o
   2   4   3     1443.84     1478.36     11.69 o
   3   4   3     1037.48     1092.11      7.11 o
   4   4   3      140.71      137.87      1.12 o
   5   4   3      142.33      149.72      1.65 o
   6   4   3       79.05       81.88      1.12 o
   7   4   3       36.14       36.40      0.93 o
   8   4   3       25.56       25.01      1.06 o
   9   4   3      402.14      416.10      5.62 o
  10   4   3      106.97      114.22      3.42 o
  -8   5   3       24.73       24.77      1.18 o
  -7   5   3      181.57      192.59      3.17 o
  -6   5   3       95.16       92.71      2.09 o
  -5   5   3      512.20      507.89      5.12 o
  -4   5   3      305.10      307.20      2.48 o
  -3   5   3      112.31      114.76      1.19 o
  -2   5   3      102.13       94.06      0.84 o
  -1   5   3      425.71      421.89      2.63 o
   0   5   3     1289.83     1339.64      8.67 o
   1   5   3      219.07      216.56      1.68 o
   2   5   3      393.29      407.66      2.92 o
   3   5   3      653.39      683.32      5.28 o
   4   5   3       17.69       15.70      0.42 o
   5   5   3       35.32       35.71      0.66 o
   6   5   3      162.43      160.28      1.73 o
   7   5   3      349.29      348.92      5.68 o
   8   5   3      100.44      101.11      2.34 o
   9   5   3      509.99      523.79      8.35 o
  -7   6   3        0.99        1.31      0.50 o
  -6   6   3       87.66       82.63      1.75 o
  -5   6   3       61.28       64.27      2.11 o
  -4   6   3      141.43      143.10      1.50 o
  -3   6   3      138.93      149.75      1.40 o
  -2   6   3     1767.65     1834.16     14.02 o
  -1   6   3      470.32      487.99      3.81 o
   0   6   3     2072.68     2080.15     13.85 o
   1   6   3       76.17       77.34      0.77 o
   2   6   3      273.79      270.93      2.09 o
   3   6   3      559.68      550.56      4.56 o
   4   6   3      357.38      353.98      3.60 o
   5   6   3      152.06      146.40      1.79 o
   6   6   3      152.16      164.39      2.20 o
   7   6   3      421.66      428.80      5.95 o
   8   6   3       52.90       55.96      1.53 o
   9   6   3       83.95       83.14      2.23 o
  -7   7   3      101.31       99.35      3.12 o
  -6   7   3        6.11        5.80      0.89 o
  -5   7   3      446.14      435.03      8.77 o
  -4   7   3      151.16      152.01      3.57 o
  -3   7   3      638.71      643.12      5.79 o
  -2   7   3     1610.30     1648.87     13.92 o
  -1   7   3      664.46      704.07      6.19 o
   0   7   3      409.76      396.38      4.57 o
   1   7   3       53.02       50.42      0.96 o
   2   7   3      412.68      383.04      4.46 o
   3   7   3      185.27      192.72      5.57 o
   4   7   3     1118.26     1107.34     17.07 o
   5   7   3      444.82      470.72     10.11 o
   6   7   3      361.93      354.42      8.18 o
   7   7   3      662.32      628.23     13.39 o
   8   7   3       46.17       51.91      2.53 o
  -7   8   3        7.90        9.37      0.89 o
  -6   8   3        3.26        2.83      0.59 o
  -5   8   3      364.57      360.77      5.50 o
  -4   8   3      391.11      382.56      5.61 o
  -3   8   3      357.73      348.90      5.87 o
  -2   8   3      925.00      905.01     12.87 o
  -1   8   3      484.86      451.86      5.96 o
   0   8   3       11.69       13.39      0.65 o
   1   8   3       14.21       13.17      1.18 o
   2   8   3      374.27      367.60      5.14 o
   3   8   3      411.01      400.61      6.36 o
   4   8   3      982.78      949.05     14.79 o
   5   8   3     1172.24     1109.96     21.71 o
   6   8   3      154.88      135.05      4.02 o
   7   8   3      287.66      295.23      7.29 o
   8   8   3        3.84        3.72      1.19 o
  -6   9   3       57.59       57.56      2.97 o
  -5   9   3       39.85       34.80      2.23 o
  -4   9   3       45.84       43.87      2.38 o
  -3   9   3        6.53        4.46      1.04 o
  -2   9   3      137.25      133.31      2.73 o
  -1   9   3       13.49        8.02      0.63 o
   0   9   3      411.51      399.62      5.44 o
   1   9   3        4.48        5.23      0.54 o
   2   9   3     1083.60     1068.87     13.16 o
   3   9   3       28.55       25.21      1.07 o
   4   9   3      234.64      220.27      5.50 o
   5   9   3       77.60       74.36      2.83 o
   6   9   3        0.79        0.00      0.74 o
   7   9   3      146.00      138.17      4.46 o
  -5  10   3       51.28       48.93      2.68 o
  -4  10   3       53.23       61.28      2.83 o
  -3  10   3       67.72       59.49      2.68 o
  -2  10   3       71.60       63.36      2.53 o
  -1  10   3      347.63      326.67      5.42 o
   0  10   3      296.59      292.23      4.99 o
   1  10   3      577.36      548.22      8.30 o
   2  10   3      141.88      140.24      7.81 o
   3  10   3       12.15        9.39      0.82 o
   4  10   3        5.41        6.99      1.41 o
   5  10   3       78.16       69.90      2.68 o
   6  10   3        2.92        3.42      1.04 o
   7  10   3       86.84       90.87      3.57 o
  -4  11   3       34.38       25.28      1.93 o
  -3  11   3        6.41        7.44      1.34 o
  -2  11   3       53.12       43.43      2.23 o
  -1  11   3       68.98       74.96      2.97 o
   0  11   3      285.55      283.98      8.25 o
   1  11   3      145.59      142.84      3.03 o
   2  11   3       91.16       86.02      2.24 o
   3  11   3        0.76        0.64      0.61 o
   4  11   3        7.39        5.14      1.04 o
   5  11   3      113.12      113.18      2.86 o
   6  11   3        0.88        0.59      0.89 o
  -3  12   3       73.78       77.49      3.27 o
  -2  12   3      129.28      138.76      4.31 o
  -1  12   3       52.84       48.93      2.38 o
   0  12   3      201.02      200.19      5.65 o
   1  12   3        3.75        3.13      0.71 o
   2  12   3        7.54        6.72      0.82 o
   3  12   3        0.58        0.31      0.61 o
   4  12   3        1.52        2.12      0.71 o
   0  13   3       43.66       46.17      1.78 o
   1  13   3       45.88       47.56      2.16 o
   2  13   3      121.71      117.62      2.92 o
  -1 -11   4        6.50        8.37      0.67 o
   0 -11   4        2.90        4.02      0.45 o
   1 -11   4      243.39      248.52      5.06 o
   2 -11   4      114.13      114.22      2.83 o
   3 -11   4        2.32        2.83      0.74 o
  -3 -10   4        3.10        2.42      0.89 o
  -2 -10   4      146.10      150.44      2.89 o
  -1 -10   4      255.26      259.89      4.14 o
   0 -10   4       76.11       78.08      3.12 o
   2 -10   4      218.39      226.81      4.76 o
   3 -10   4        0.57        0.59      0.59 o
   4 -10   4        2.30        3.42      0.74 o
   5 -10   4      105.50      111.40      3.42 o
  -4  -9   4       66.32       66.02      1.92 o
  -3  -9   4       73.78       77.62      1.95 o
  -2  -9   4      129.80      135.89      2.56 o
  -1  -9   4      225.52      228.86      7.06 o
   0  -9   4        5.64        5.35      1.04 o
   2  -9   4      287.82      308.02      6.10 o
   3  -9   4       66.61       72.13      2.08 o
   4  -9   4      370.36      380.74      8.03 o
   5  -9   4        8.02        9.37      1.04 o
   6  -9   4       48.97       54.58      2.38 o
  -5  -8   4      165.27      168.46      3.11 o
  -4  -8   4      185.71      184.54      4.56 o
  -3  -8   4      192.87      197.84      3.61 o
  -2  -8   4        3.61        4.80      0.53 o
  -1  -8   4        5.09        5.65      0.52 o
   0  -8   4      168.15      176.24      4.91 o
   1  -8   4        8.59        8.33      1.04 o
   2  -8   4      271.94      284.81      5.65 o
   3  -8   4      324.47      339.10      6.84 o
   4  -8   4        1.96        1.64      0.59 o
   5  -8   4       78.12       80.16      2.53 o
   6  -8   4       12.68       14.87      1.34 o
   7  -8   4       13.06       10.56      1.34 o
  -6  -7   4       37.13       30.89      1.36 o
  -5  -7   4       64.71       67.52      1.76 o
  -4  -7   4      370.14      346.31      6.57 o
  -3  -7   4       60.43       60.25      3.50 o
  -2  -7   4       45.82       45.48      2.97 o
  -1  -7   4      110.27      113.45      1.28 o
   0  -7   4       23.82       22.61      1.49 o
   1  -7   4      230.70      251.20      5.95 o
   2  -7   4      147.80      151.99      1.92 o
   3  -7   4      115.63      117.64      2.83 o
   4  -7   4      315.20      325.27      6.84 o
   5  -7   4       54.49       56.07      2.08 o
   6  -7   4       30.00       29.60      1.64 o
   7  -7   4       15.77       17.10      1.64 o
   8  -7   4        2.02        1.49      1.04 o
  -6  -6   4        1.21        1.33      0.62 o
  -5  -6   4        6.15        8.42      0.75 o
  -4  -6   4       17.29       17.85      0.87 o
  -3  -6   4       87.93       89.04      2.00 o
  -2  -6   4        7.99        9.98      1.26 o
  -1  -6   4      614.67      611.57      7.43 o
   0  -6   4      283.54      269.79      6.25 o
   1  -6   4      315.16      332.85      7.29 o
   2  -6   4      262.79      269.26      3.13 o
   3  -6   4      499.68      511.18      9.82 o
   4  -6   4       22.20       23.05      1.19 o
   5  -6   4       37.32       39.74      1.21 o
   6  -6   4       76.93       78.53      2.68 o
   7  -6   4        2.87        2.83      0.89 o
   8  -6   4      103.27       99.20      3.57 o
  -7  -5   4        0.62        1.07      0.65 o
  -6  -5   4      105.34      108.69      2.34 o
  -5  -5   4       18.67       27.29      2.05 o
  -4  -5   4       92.92       98.97      2.12 o
  -3  -5   4      318.78      316.91      5.02 o
  -2  -5   4      144.88      149.52      4.54 o
  -1  -5   4      837.17      865.09      9.97 o
   0  -5   4     1569.50     1582.91     30.34 o
   1  -5   4      131.07      128.65      3.42 o
   2  -5   4       20.82       18.77      0.55 o
   3  -5   4      306.84      321.95      5.65 o
   4  -5   4      274.61      272.95      4.30 o
   5  -5   4        7.56        6.34      0.59 o
   6  -5   4      440.88      426.40      9.07 o
   7  -5   4      166.07      155.12      4.31 o
   8  -5   4        7.81       11.60      1.49 o
   9  -5   4       22.17       22.46      1.93 o
  -7  -4   4      203.11      222.05      4.59 o
  -6  -4   4       59.57       64.30      1.75 o
  -5  -4   4      100.02      118.96      2.76 o
  -4  -4   4       86.16      101.19      1.98 o
  -3  -4   4      917.07      894.16     14.13 o
  -2  -4   4      217.37      217.87      8.63 o
  -1  -4   4      594.26      577.81      6.45 o
   0  -4   4      780.59      737.99     14.72 o
   1  -4   4        1.71        1.34      0.45 o
   2  -4   4      137.14      161.80      1.96 o
   3  -4   4        4.21        2.40      0.50 o
   4  -4   4      879.69      868.07     10.86 o
   5  -4   4      526.48      515.00      8.25 o
   6  -4   4      800.30      775.78     12.57 o
   7  -4   4      133.92      145.46      4.16 o
   8  -4   4       73.54       70.20      2.83 o
   9  -4   4        3.70        4.02      1.19 o
  -7  -3   4        5.66        7.50      0.84 o
  -6  -3   4        1.63        1.45      0.58 o
  -5  -3   4       74.10       74.74      1.75 o
  -4  -3   4      133.23      146.65      2.88 o
  -3  -3   4     1075.50     1082.74     20.52 o
  -2  -3   4      196.94      183.86      2.42 o
  -1  -3   4     1214.84     1224.06     13.27 o
   0  -3   4       73.87      106.39      1.38 o
   1  -3   4      244.17      221.30      2.53 o
   2  -3   4      374.87      420.34      4.69 o
   3  -3   4      203.70      204.47      2.26 o
   4  -3   4     2027.20     2015.59     19.85 o
   5  -3   4      300.82      308.36      4.71 o
   6  -3   4      386.45      385.99      6.57 o
   7  -3   4      720.52      675.09     20.90 o
   8  -3   4       74.30       76.91      1.78 o
   9  -3   4       26.19       27.66      1.34 o
  -8  -2   4      152.58      153.22      3.09 o
  -7  -2   4      162.92      161.28      3.03 o
  -6  -2   4      165.31      154.96      2.81 o
  -5  -2   4      222.66      204.71      3.29 o
  -4  -2   4      311.31      320.48      5.14 o
  -3  -2   4       58.39       52.53      1.56 o
  -2  -2   4       63.37       60.44      0.75 o
  -1  -2   4      338.56      360.25      4.20 o
   0  -2   4     2646.02     2681.34     28.53 o
   1  -2   4     3632.46     3725.84     39.61 o
   2  -2   4     2609.16     2712.99     28.70 o
   3  -2   4      104.85      105.47      0.95 o
   4  -2   4     1116.12     1057.05      7.97 o
   5  -2   4       14.82       16.61      0.46 o
   6  -2   4      133.51      123.52      1.76 o
   7  -2   4        2.11        2.59      0.46 o
   8  -2   4      224.55      225.17      5.06 o
   9  -2   4       97.44       98.46      2.97 o
  10  -2   4       91.79       90.13      2.97 o
  -8  -1   4       99.63       99.16      2.80 o
  -7  -1   4      342.63      335.53      4.61 o
  -6  -1   4      648.68      616.56      6.65 o
  -5  -1   4      562.62      512.85      6.68 o
  -4  -1   4        9.00        6.79      0.42 o
  -3  -1   4     1217.99     1298.83     11.23 o
  -2  -1   4        1.00        1.29      0.15 o
  -1  -1   4     2140.28     2285.70     19.01 o
   0  -1   4      338.67      358.98      4.12 o
   1  -1   4     3821.86     3834.87     41.09 o
   2  -1   4     1792.46     1889.73     14.70 o
   3  -1   4      234.04      231.57      2.56 o
   4  -1   4      648.48      667.62      4.46 o
   5  -1   4      276.53      285.16      2.54 o
   6  -1   4       85.40       86.69      1.19 o
   7  -1   4       37.18       32.58      0.78 o
   8  -1   4      314.75      299.72      3.97 o
   9  -1   4       66.87       61.29      1.73 o
  10  -1   4       68.59       68.30      1.99 o
  -8   0   4      118.65      118.13      3.35 o
  -7   0   4      404.91      400.39      5.43 o
  -6   0   4      170.70      167.19      3.07 o
  -5   0   4      116.45      107.31      1.69 o
  -4   0   4      432.93      472.59      4.46 o
  -3   0   4     1202.86     1249.91     10.19 o
  -2   0   4      475.25      508.48      4.10 o
  -1   0   4      661.56      636.42      4.69 o
   0   0   4      267.35      255.69      1.92 o
   1   0   4     2103.95     2115.00     12.77 o
   2   0   4      939.72      937.36      6.07 o
   3   0   4        1.98        1.41      0.11 o
   4   0   4      332.83      325.70      2.05 o
   5   0   4      749.25      748.10      4.90 o
   6   0   4      174.73      183.14      2.14 o
   7   0   4      437.56      420.10      4.70 o
   8   0   4      592.36      546.26      7.94 o
   9   0   4      554.37      542.92      8.04 o
  10   0   4       62.71       72.33      3.20 o
  -8   1   4       93.12       94.10      2.02 o
  -7   1   4        1.65        1.07      0.43 o
  -6   1   4       44.24       48.56      1.01 o
  -5   1   4        1.87        2.71      0.35 o
  -4   1   4       18.67       25.19      0.61 o
  -3   1   4      473.03      483.01      3.54 o
  -2   1   4     1235.34     1224.49      8.17 o
  -1   1   4     1009.54     1017.56      6.13 o
   0   1   4      475.00      464.68      3.31 o
   1   1   4      309.88      291.59      1.82 o
   2   1   4     1134.87     1094.06      6.21 o
   3   1   4      616.46      646.88      3.66 o
   4   1   4      556.38      548.26      3.43 o
   5   1   4       10.82       12.35      0.28 o
   6   1   4     2774.82     2712.54     17.87 o
   7   1   4      260.45      275.31      3.31 o
   8   1   4      523.18      505.23      7.41 o
   9   1   4      160.51      156.14      3.10 o
  10   1   4       43.15       40.33      1.52 o
  -8   2   4        7.30        7.43      0.77 o
  -7   2   4       38.80       38.45      1.28 o
  -6   2   4       88.20       86.29      1.55 o
  -5   2   4      199.56      201.96      2.56 o
  -4   2   4      104.31      120.99      1.28 o
  -3   2   4      174.96      163.69      1.39 o
  -2   2   4       14.12       13.37      0.30 o
  -1   2   4      255.98      240.86      1.81 o
   0   2   4       71.83       62.68      0.63 o
   1   2   4      512.34      491.58      3.21 o
   2   2   4      161.84      134.11      0.97 o
   3   2   4     1540.33     1567.81      8.89 o
   4   2   4      156.33      144.21      1.19 o
   5   2   4      699.23      648.71      4.42 o
   6   2   4       16.74       24.43      0.51 o
   7   2   4       26.73       17.96      0.84 o
   8   2   4        6.74        6.34      0.74 o
   9   2   4      119.18      119.56      2.63 o
  10   2   4       58.85       58.68      1.89 o
  -8   3   4       39.97       38.81      1.38 o
  -7   3   4       40.28       37.38      1.78 o
  -6   3   4      192.66      188.16      2.56 o
  -5   3   4      245.36      243.37      2.63 o
  -4   3   4        4.30        4.61      0.59 o
  -3   3   4      588.04      552.31      3.85 o
  -2   3   4      118.89      124.26      1.17 o
  -1   3   4      495.83      521.29      3.74 o
   0   3   4      664.12      797.83      6.92 o
   1   3   4       44.51       39.88      0.48 o
   2   3   4     1200.56     1227.02      7.43 o
   3   3   4       23.46       45.46      0.59 o
   4   3   4      253.41      235.28      1.72 o
   5   3   4        1.35        1.80      0.17 o
   6   3   4      289.82      300.93      3.12 o
   7   3   4       43.99       54.23      1.12 o
   8   3   4       16.04       14.31      1.12 o
   9   3   4        0.84        0.45      0.53 o
  10   3   4        2.66        1.37      0.68 o
  -8   4   4       43.80       42.77      1.46 o
  -7   4   4       10.13        9.30      0.80 o
  -6   4   4      110.39      112.03      2.14 o
  -5   4   4      713.83      718.80      6.55 o
  -4   4   4      480.70      490.93      4.20 o
  -3   4   4       20.28       23.23      0.59 o
  -2   4   4      400.48      389.90      2.86 o
  -1   4   4       24.63       15.75      0.44 o
   0   4   4      174.63      184.55      1.42 o
   1   4   4       37.17       39.80      0.53 o
   2   4   4      283.98      270.20      1.87 o
   3   4   4        7.08       10.82      0.29 o
   4   4   4      395.03      377.66      2.76 o
   5   4   4        3.21        3.27      0.24 o
   6   4   4      462.28      451.14      3.98 o
   7   4   4       49.26       53.70      1.16 o
   8   4   4       88.21       97.43      2.20 o
   9   4   4        2.71        1.60      0.57 o
  10   4   4      133.76      128.21      2.83 o
  -7   5   4      114.05      114.59      3.14 o
  -6   5   4       27.37       25.73      1.04 o
  -5   5   4      230.97      233.72      3.61 o
  -4   5   4       96.38       92.34      1.19 o
  -3   5   4       68.78       65.39      0.91 o
  -2   5   4        0.94        1.72      0.17 o
  -1   5   4     1570.77     1655.29     10.48 o
   0   5   4      121.03      117.35      1.04 o
   1   5   4      941.00      927.60      5.91 o
   2   5   4     1110.48     1153.10      8.18 o
   3   5   4      215.57      217.93      1.86 o
   4   5   4       26.21       25.95      0.71 o
   5   5   4       20.17       20.21      0.57 o
   6   5   4      224.79      202.24      2.29 o
   7   5   4      154.11      165.70      3.40 o
   8   5   4      178.77      190.04      3.41 o
   9   5   4      365.99      388.03      8.33 o
  -7   6   4        8.29        8.55      0.76 o
  -6   6   4       40.22       37.24      1.24 o
  -5   6   4      244.99      246.24      3.61 o
  -4   6   4      476.75      479.84      4.15 o
  -3   6   4        8.30        9.11      0.44 o
  -2   6   4       75.56       86.52      1.88 o
  -1   6   4      388.45      388.04      2.82 o
   0   6   4       87.28       88.62      0.93 o
   1   6   4      320.00      312.42      2.71 o
   2   6   4     1686.34     1689.34     13.63 o
   3   6   4     1198.23     1174.25      9.64 o
   4   6   4      120.00      125.05      1.43 o
   5   6   4       13.40       13.99      0.60 o
   6   6   4        2.09        1.04      0.59 o
   7   6   4       68.90       65.89      2.08 o
   8   6   4      268.38      295.37      6.25 o
   9   6   4       11.62       11.30      1.04 o
  -7   7   4       66.01       61.02      2.60 o
  -6   7   4       30.77       27.66      1.64 o
  -5   7   4      104.52      100.54      2.97 o
  -4   7   4      534.10      534.38     10.56 o
  -3   7   4      154.50      157.60      2.23 o
  -2   7   4       19.91       22.56      0.64 o
  -1   7   4      279.93      258.37      2.37 o
   0   7   4      389.82      373.52      3.54 o
   1   7   4        1.55        1.92      0.33 o
   2   7   4      501.88      509.31      4.94 o
   3   7   4       59.35       50.64      1.27 o
   4   7   4      258.11      253.59      2.76 o
   5   7   4       25.49       19.26      0.62 o
   6   7   4      481.61      441.58      6.42 o
   7   7   4       38.53       37.41      1.34 o
   8   7   4      116.02      115.26      2.83 o
   9   7   4       79.10       83.88      3.72 o
  -6   8   4        1.30        1.34      0.74 o
  -5   8   4      148.45      149.92      3.72 o
  -4   8   4      144.63      143.69      2.71 o
  -3   8   4      753.33      761.64     15.42 o
  -2   8   4      107.28       93.58      1.42 o
  -1   8   4      569.21      558.73      5.11 o
   0   8   4       65.46       71.51      1.51 o
   1   8   4       18.31       18.69      0.80 o
   2   8   4      107.73      104.93      1.96 o
   3   8   4      982.08      958.57     11.88 o
   4   8   4      143.60      132.51      2.77 o
   5   8   4      173.82      153.94      3.20 o
   6   8   4      161.57      157.62      6.62 o
   7   8   4       84.60       78.23      3.12 o
   8   8   4      146.58      143.52      4.76 o
  -6   9   4       45.81       44.02      1.49 o
  -5   9   4        5.52        8.03      1.49 o
  -4   9   4      192.94      188.14      5.35 o
  -3   9   4      793.61      737.10     15.32 o
  -2   9   4       18.87       22.24      2.23 o
  -1   9   4       58.63       68.91      1.89 o
   0   9   4      448.83      428.71      6.73 o
   1   9   4      112.75      106.77      3.05 o
   2   9   4      536.60      505.94      9.22 o
   3   9   4      373.55      363.23      7.06 o
   4   9   4      750.72      721.59     10.71 o
   5   9   4      134.53      130.66      4.76 o
   6   9   4      182.48      172.35      5.43 o
   7   9   4       32.70       30.11      1.52 o
  -5  10   4      156.75      162.86      5.21 o
  -4  10   4      151.35      147.54      4.61 o
  -3  10   4      355.64      337.32      8.18 o
  -2  10   4      154.08      142.76      4.31 o
  -1  10   4       58.56       54.16      1.73 o
   0  10   4      140.34      142.07      3.04 o
   1  10   4      141.41      133.36      2.88 o
   2  10   4      150.03      146.99      3.09 o
   3  10   4      491.76      471.43      7.51 o
   4  10   4     1313.24     1263.49     17.86 o
   5  10   4      124.60      124.76      2.96 o
   6  10   4      189.72      186.48      3.98 o
   7  10   4        1.94        1.92      0.78 o
  -4  11   4        1.27        2.97      1.19 o
  -3  11   4      221.29      214.47      6.10 o
  -2  11   4      118.73      113.18      3.87 o
  -1  11   4       59.01       64.51      1.94 o
   0  11   4      136.84      137.75      3.04 o
   1  11   4      323.78      316.58      5.46 o
   2  11   4        9.69        9.44      0.93 o
   3  11   4       28.58       27.14      2.23 o
   4  11   4      208.37      204.59      4.91 o
   5  11   4       37.94       32.19      1.50 o
   6  11   4        6.69        4.92      0.93 o
  -1  12   4       32.03       27.51      1.93 o
   0  12   4      105.36       98.14      3.57 o
   1  12   4       48.68       46.41      1.71 o
   2  12   4       14.62       14.71      2.45 o
   3  12   4       71.83       72.65      2.18 o
   4  12   4        4.63        4.14      1.12 o
   0  13   4       44.76       44.11      1.86 o
   1  13   4      215.30      226.06      4.51 o
   2  13   4       23.05       22.46      2.23 o
  -2 -10   5      120.73      117.77      2.45 o
  -1 -10   5      148.38      152.58      2.72 o
   0 -10   5      194.09      199.89      5.65 o
   2 -10   5       59.05       63.51      1.64 o
   3 -10   5       27.70       26.92      1.19 o
   4 -10   5       46.09       45.66      1.78 o
  -3  -9   5       23.21       21.83      1.93 o
  -2  -9   5       41.86       37.02      2.16 o
  -1  -9   5       37.51       37.57      1.05 o
   0  -9   5       71.58       76.59      3.12 o
   2  -9   5       42.38       42.98      1.34 o
   3  -9   5      644.38      670.02     12.79 o
   4  -9   5       16.20       17.85      1.19 o
   5  -9   5        4.74        4.16      0.89 o
   6  -9   5       34.58       40.16      1.93 o
  -4  -8   5       67.67       66.42      1.72 o
  -3  -8   5       74.54       71.58      2.23 o
  -2  -8   5       26.07       25.38      1.12 o
  -1  -8   5       22.04       21.78      0.78 o
   0  -8   5      370.78      383.87      8.92 o
   1  -8   5      229.41      251.05      6.25 o
   2  -8   5       46.16       47.00      1.19 o
   3  -8   5       59.48       63.36      1.78 o
   4  -8   5        0.73        0.30      0.45 o
   5  -8   5       55.67       55.62      2.08 o
   6  -8   5      150.49      149.17      4.16 o
   7  -8   5      351.93      349.96      8.18 o
  -5  -7   5       33.26       34.29      1.35 o
  -4  -7   5       68.39       69.26      2.97 o
  -3  -7   5       54.47       44.97      1.46 o
  -2  -7   5      153.39      158.91      2.86 o
  -1  -7   5      173.61      175.42      2.89 o
   0  -7   5       93.97       95.04      3.27 o
   1  -7   5      297.17      301.77      6.99 o
   2  -7   5       31.01       35.55      1.04 o
   3  -7   5      186.34      190.52      4.16 o
   4  -7   5      233.41      254.62      5.50 o
   5  -7   5        3.19        3.87      0.74 o
   6  -7   5       73.28       76.74      2.68 o
   7  -7   5      302.44      296.56      7.14 o
   8  -7   5      209.89      206.43      5.65 o
  -6  -6   5      104.92      100.89      2.37 o
  -5  -6   5       48.21       46.87      1.61 o
  -4  -6   5       29.78       29.82      1.12 o
  -3  -6   5       20.90       21.93      1.49 o
  -2  -6   5       84.22       87.64      1.92 o
  -1  -6   5       26.26       27.23      0.80 o
   0  -6   5       46.50       44.62      2.08 o
   1  -6   5      655.17      679.39     13.83 o
   2  -6   5       89.99       93.36      1.31 o
   3  -6   5      284.10      281.54      5.65 o
   4  -6   5      107.68      113.18      2.83 o
   5  -6   5        6.22        6.69      0.89 o
   6  -6   5       42.41       38.52      1.78 o
   7  -6   5      175.79      168.66      4.61 o
   8  -6   5       99.19       98.16      3.57 o
  -6  -5   5       57.23       54.25      1.70 o
  -5  -5   5      185.05      175.65      3.14 o
  -4  -5   5      728.57      704.63      9.00 o
  -3  -5   5       27.91       30.25      1.10 o
  -2  -5   5       12.45       12.39      0.74 o
  -1  -5   5        1.92        1.75      0.59 o
   0  -5   5       88.30       86.45      1.23 o
   1  -5   5       92.56      101.67      1.32 o
   2  -5   5       49.53       50.02      0.84 o
   3  -5   5      406.25      424.32      8.33 o
   4  -5   5       96.75       89.53      2.38 o
   5  -5   5       78.00       78.73      1.84 o
   6  -5   5       57.03       58.75      2.23 o
   7  -5   5       20.26       17.70      1.49 o
   8  -5   5       43.15       53.99      2.53 o
   9  -5   5       29.32       33.76      2.23 o
  -7  -4   5      102.64      100.23      3.18 o
  -6  -4   5        9.51       10.59      0.91 o
  -5  -4   5       19.67       21.02      1.07 o
  -4  -4   5      630.46      605.64      7.82 o
  -3  -4   5       87.27       83.49      1.97 o
  -2  -4   5       93.85       90.40      2.60 o
  -1  -4   5      130.50      138.02      2.66 o
   0  -4   5       65.40       68.09      1.04 o
   1  -4   5       27.26       37.26      0.67 o
   2  -4   5       31.73       37.01      0.71 o
   3  -4   5       11.13       16.59      0.63 o
   4  -4   5      345.26      360.71      4.73 o
   5  -4   5      342.21      342.49      5.72 o
   6  -4   5       29.40       22.76      1.49 o
   7  -4   5        3.50        3.42      0.89 o
   8  -4   5      370.59      363.94      8.48 o
   9  -4   5       52.54       55.18      2.68 o
  -7  -3   5      138.06      144.57      2.94 o
  -6  -3   5        4.28        6.84      0.80 o
  -5  -3   5       19.97       13.65      0.88 o
  -4  -3   5      318.30      304.24      4.40 o
  -3  -3   5      334.82      334.08      5.29 o
  -2  -3   5      178.05      173.83      4.37 o
  -1  -3   5      606.97      575.32      6.51 o
   0  -3   5       64.49       71.57      2.10 o
   1  -3   5      894.78      927.04     10.06 o
   2  -3   5       28.32       29.25      0.82 o
   3  -3   5      990.07     1055.90     10.44 o
   4  -3   5       86.74       85.53      1.24 o
   5  -3   5      636.58      634.53     10.00 o
   6  -3   5      113.10      112.30      2.54 o
   7  -3   5       45.01       43.28      2.08 o
   8  -3   5      168.07      186.50      5.21 o
   9  -3   5      104.73      105.60      3.87 o
  -7  -2   5       81.24       91.17      2.25 o
  -6  -2   5      125.06      137.88      2.70 o
  -5  -2   5        1.49        1.63      0.53 o
  -4  -2   5      210.54      205.83      3.25 o
  -3  -2   5      122.82      111.19      4.24 o
  -2  -2   5      191.98      178.25      3.21 o
  -1  -2   5      133.43      117.54      2.10 o
   0  -2   5     2595.86     2595.47     52.61 o
   1  -2   5      565.56      527.21      5.92 o
   2  -2   5      414.99      407.39      4.66 o
   3  -2   5      799.28      781.77      5.96 o
   4  -2   5      282.73      267.60      2.44 o
   5  -2   5     1232.44     1202.29     13.58 o
   6  -2   5      182.42      183.97      2.32 o
   7  -2   5        6.13        5.13      0.44 o
   8  -2   5       53.16       53.41      2.38 o
   9  -2   5      103.11      102.18      2.83 o
  10  -2   5       18.17       17.55      1.34 o
  -7  -1   5      142.85      146.72      2.91 o
  -6  -1   5      407.56      407.03      5.81 o
  -5  -1   5        0.79        1.35      0.77 o
  -4  -1   5      278.19      270.78      3.94 o
  -3  -1   5      941.09      968.32     11.85 o
  -2  -1   5      581.29      580.13      5.78 o
  -1  -1   5      393.80      404.91      4.67 o
   0  -1   5        7.05        3.74      0.15 o
   1  -1   5       68.06       57.38      0.83 o
   2  -1   5       89.67       62.26      0.65 o
   3  -1   5      506.03      506.21      3.67 o
   4  -1   5      465.25      455.99      3.09 o
   5  -1   5      848.16      812.95      7.06 o
   6  -1   5      743.40      729.86      7.89 o
   7  -1   5       61.40       54.14      1.78 o
   8  -1   5       51.25       52.35      1.93 o
   9  -1   5        1.92        1.78      0.74 o
  10  -1   5      212.30      251.50      5.95 o
  -7   0   5       78.11       82.12      2.13 o
  -6   0   5      197.96      195.31      3.04 o
  -5   0   5       22.46       23.60      0.78 o
  -4   0   5      125.82      134.22      1.90 o
  -3   0   5      207.95      198.88      2.62 o
  -2   0   5      634.39      645.15      8.81 o
  -1   0   5      541.69      502.75      3.99 o
   0   0   5      341.85      360.98      2.90 o
   1   0   5     1533.17     1583.86     11.37 o
   2   0   5       15.05       19.46      0.27 o
   3   0   5      353.30      330.47      2.97 o
   4   0   5       75.88       79.48      0.72 o
   5   0   5      436.36      429.82      3.17 o
   6   0   5      133.75      136.39      1.70 o
   7   0   5     1124.17     1132.00     11.45 o
   8   0   5      103.08      116.49      2.02 o
   9   0   5      487.05      501.98      7.46 o
  10   0   5       49.78       45.42      1.61 o
  -7   1   5       76.93       73.44      1.77 o
  -6   1   5      237.89      242.93      3.18 o
  -5   1   5       43.87       44.72      1.05 o
  -4   1   5       40.32       43.93      0.81 o
  -3   1   5      124.12      125.13      1.39 o
  -2   1   5     1053.39     1070.75     11.10 o
  -1   1   5      380.51      377.35      2.53 o
   0   1   5     1073.49     1133.29      7.03 o
   1   1   5     2690.93     2797.54     17.91 o
   2   1   5      213.87      201.62      1.36 o
   3   1   5      115.02      107.13      0.78 o
   4   1   5       95.29      113.34      0.89 o
   5   1   5      389.96      410.47      3.18 o
   6   1   5     2005.41     1953.75     14.91 o
   7   1   5       80.57       73.67      1.33 o
   8   1   5      191.84      193.31      3.47 o
   9   1   5       47.04       44.60      1.52 o
  10   1   5      188.25      184.05      3.63 o
  -7   2   5       44.88       43.85      1.39 o
  -6   2   5      515.98      502.87      5.63 o
  -5   2   5      311.48      314.93      3.38 o
  -4   2   5      199.36      201.50      2.17 o
  -3   2   5      206.33      219.62      2.28 o
  -2   2   5      727.93      713.94      5.13 o
  -1   2   5     1010.65     1048.82      7.05 o
   0   2   5      426.73      433.66      3.12 o
   1   2   5      894.43      910.11      5.69 o
   2   2   5     1185.90     1202.53      7.23 o
   3   2   5     2618.76     2664.03     15.73 o
   4   2   5      445.66      449.42      2.77 o
   5   2   5      855.25      872.73      5.61 o
   6   2   5       98.15       96.21      1.25 o
   7   2   5      240.34      207.58      3.52 o
   8   2   5      170.96      155.39      3.00 o
   9   2   5       11.41       12.11      1.26 o
  10   2   5      232.94      231.18      7.44 o
  -7   3   5        1.85        0.87      0.57 o
  -6   3   5      179.12      173.90      2.49 o
  -5   3   5       80.19       77.28      1.94 o
  -4   3   5     1271.18     1286.22     10.70 o
  -3   3   5      370.15      376.00      2.96 o
  -2   3   5      743.34      767.07      4.98 o
  -1   3   5      330.56      286.78      2.13 o
   0   3   5      109.39      142.16      1.11 o
   1   3   5      372.10      372.29      2.52 o
   2   3   5      291.12      300.49      2.05 o
   3   3   5      598.50      585.35      3.86 o
   4   3   5      197.03      185.46      1.59 o
   5   3   5      638.27      644.32      4.52 o
   6   3   5      470.11      471.58      3.99 o
   7   3   5      395.50      368.99      6.31 o
   8   3   5       39.99       34.28      1.26 o
   9   3   5       42.97       47.02      1.58 o
  10   3   5       72.53       78.93      2.15 o
  -7   4   5       63.63       67.15      1.75 o
  -6   4   5       59.55       60.24      1.58 o
  -5   4   5      349.60      341.20      4.03 o
  -4   4   5       15.93       18.22      0.57 o
  -3   4   5       18.76       19.86      0.44 o
  -2   4   5        4.23        2.50      0.19 o
  -1   4   5      520.73      489.08      3.43 o
   0   4   5      172.23      177.35      1.45 o
   1   4   5      387.76      378.95      2.79 o
   2   4   5       88.12       83.59      0.79 o
   3   4   5      796.96      781.96      4.88 o
   4   4   5        9.99       12.13      0.31 o
   5   4   5        0.99        1.48      0.23 o
   6   4   5      165.47      183.08      2.36 o
   7   4   5      171.21      163.80      2.30 o
   8   4   5      293.50      286.63      3.91 o
   9   4   5       74.68       77.32      2.05 o
  10   4   5      485.38      501.78     10.34 o
  -7   5   5        0.60        0.71      0.57 o
  -6   5   5      124.09      121.97      2.37 o
  -5   5   5      195.86      197.15      2.68 o
  -4   5   5       13.42       13.75      0.60 o
  -3   5   5       37.18       36.37      0.85 o
  -2   5   5       66.81       74.45      0.94 o
  -1   5   5      224.19      226.46      1.82 o
   0   5   5      607.61      606.24      4.18 o
   1   5   5      167.70      162.43      1.45 o
   2   5   5       26.48       22.88      0.45 o
   3   5   5      453.59      427.96      3.42 o
   4   5   5        3.18        2.04      0.24 o
   5   5   5       20.04       14.27      0.44 o
   6   5   5       55.91       71.36      1.17 o
   7   5   5       21.84       29.43      0.84 o
   8   5   5      170.60      170.91      2.71 o
   9   5   5       45.76       45.68      1.57 o
  -7   6   5       28.13       25.64      1.31 o
  -6   6   5       42.41       41.88      1.31 o
  -5   6   5      150.24      148.93      2.90 o
  -4   6   5       98.51       97.50      1.40 o
  -3   6   5       96.83       97.41      1.31 o
  -2   6   5       66.10       70.59      0.93 o
  -1   6   5      336.06      355.98      3.19 o
   0   6   5      182.80      171.70      1.89 o
   1   6   5      131.40      132.81      1.52 o
   2   6   5       70.41       58.14      0.97 o
   3   6   5      308.15      299.15      3.12 o
   4   6   5       84.61       84.68      1.24 o
   5   6   5       30.13       37.50      0.87 o
   6   6   5       47.02       59.88      1.30 o
   7   6   5      223.44      222.99      2.50 o
   8   6   5        7.76        6.22      1.56 o
   9   6   5      102.98      125.68      3.57 o
  -6   7   5       13.95       12.21      1.34 o
  -5   7   5      134.46      133.55      2.83 o
  -4   7   5      335.10      337.02      4.35 o
  -3   7   5      193.84      193.68      2.47 o
  -2   7   5      219.44      226.11      2.37 o
  -1   7   5      462.76      422.06      4.01 o
   0   7   5       96.21       95.80      1.16 o
   1   7   5      436.81      427.86      3.67 o
   2   7   5      793.91      767.81      6.55 o
   3   7   5       85.37       88.14      1.17 o
   4   7   5      178.48      180.64      2.17 o
   5   7   5      297.18      266.84      3.60 o
   6   7   5      192.79      170.27      2.62 o
   7   7   5      168.34      171.81      3.18 o
   8   7   5       69.91       71.99      1.84 o
   9   7   5       10.11       12.94      0.90 o
  -6   8   5      140.68      133.56      3.87 o
  -5   8   5       99.80       90.43      2.83 o
  -4   8   5       79.44       70.35      2.38 o
  -3   8   5        1.79        2.43      0.49 o
  -2   8   5      110.28      103.98      1.84 o
  -1   8   5       48.63       35.79      1.12 o
   0   8   5      226.58      220.87      2.53 o
   1   8   5      104.44      104.68      1.45 o
   2   8   5      506.03      507.09      5.04 o
   3   8   5      262.32      259.79      5.07 o
   4   8   5      239.07      225.97      3.08 o
   5   8   5       12.58       10.24      0.57 o
   6   8   5        5.09        5.10      0.99 o
   7   8   5       75.00       70.72      1.39 o
   8   8   5      357.97      354.42      9.22 o
  -5   9   5       46.18       37.78      1.64 o
  -4   9   5      164.79      182.34      4.16 o
  -3   9   5        0.68        1.19      0.40 o
  -2   9   5      146.18      122.43      1.97 o
  -1   9   5       94.45       88.22      1.52 o
   0   9   5       46.06       47.38      1.58 o
   1   9   5     1169.49     1125.80     15.82 o
   2   9   5      196.76      190.76      3.68 o
   3   9   5      159.94      156.72      3.24 o
   4   9   5       59.78       57.59      1.93 o
   5   9   5      100.57       95.06      2.46 o
   6   9   5        5.49        6.09      0.89 o
   7   9   5       57.95       60.17      2.10 o
   8   9   5      361.73      392.49     10.11 o
  -4  10   5      187.81      182.34      5.65 o
  -3  10   5       63.33       71.09      3.12 o
  -2  10   5      111.85      104.91      3.64 o
  -1  10   5       62.16       64.35      2.08 o
   0  10   5       16.83       19.26      1.16 o
   1  10   5      299.68      303.99      5.58 o
   2  10   5      182.74      182.64      5.87 o
   3  10   5       83.95       83.03      2.24 o
   4  10   5       40.98       35.57      1.57 o
   5  10   5      234.18      244.22      4.72 o
   6  10   5        0.74        0.88      0.68 o
   7  10   5       16.02       14.26      1.25 o
  -3  11   5      217.40      198.70      5.80 o
  -2  11   5      300.05      297.75      7.59 o
  -1  11   5      181.21      181.41      7.21 o
   0  11   5       95.48       96.45      5.95 o
   1  11   5       35.23       35.00      1.52 o
   2  11   5       37.28       31.81      1.42 o
   3  11   5       73.86       69.33      2.38 o
   4  11   5       52.82       51.50      1.82 o
   5  11   5       44.26       32.46      1.57 o
   6  11   5      148.05      149.29      4.68 o
  -2  12   5       33.55       30.04      2.23 o
  -1  12   5       18.19       18.03      1.37 o
   0  12   5       16.25       18.47      1.31 o
   1  12   5       65.78       66.88      2.10 o
   2  12   5      298.44      292.63      5.35 o
   3  12   5      305.06      285.67      5.35 o
   4  12   5       28.80       26.52      1.50 o
   3 -10   6       35.30       37.48      1.49 o
  -2  -9   6      231.83      240.54      7.29 o
  -1  -9   6       73.11       74.35      1.66 o
   0  -9   6        4.14        6.84      1.34 o
   2  -9   6      146.39      153.34      3.27 o
   3  -9   6      343.22      345.64      6.99 o
   4  -9   6       29.96       30.94      1.49 o
   5  -9   6      139.58      136.23      3.72 o
  -3  -8   6       17.61       16.52      1.04 o
  -2  -8   6       10.69       11.90      0.77 o
  -1  -8   6      117.81      123.90      2.34 o
   0  -8   6      126.61      129.39      4.16 o
   1  -8   6       42.59       41.50      2.08 o
   2  -8   6      126.08      131.03      2.83 o
   3  -8   6        6.72        7.29      0.74 o
   4  -8   6      148.83      152.89      3.72 o
   5  -8   6      244.61      243.32      5.65 o
   6  -8   6       79.26       78.68      2.68 o
  -4  -7   6        0.78        1.07      0.57 o
  -3  -7   6       35.48       38.82      1.35 o
  -2  -7   6        2.10        2.83      0.52 o
  -1  -7   6      272.13      266.39      4.32 o
   0  -7   6      384.81      382.41      5.64 o
   1  -7   6      160.03      165.09      4.61 o
   2  -7   6      314.11      334.04      6.54 o
   3  -7   6      202.01      207.77      4.46 o
   4  -7   6       22.07       24.39      1.19 o
   5  -7   6        8.50        9.22      1.04 o
   6  -7   6       30.16       29.00      1.64 o
   7  -7   6       68.94       73.62      2.83 o
  -5  -6   6       11.81       10.48      0.95 o
  -4  -6   6       50.89       47.30      2.31 o
  -3  -6   6       43.82       39.01      2.16 o
  -2  -6   6       30.75       29.05      1.10 o
  -1  -6   6      309.67      303.57      4.75 o
   0  -6   6     1566.52     1555.57     20.84 o
   1  -6   6      206.75      208.71      4.24 o
   2  -6   6      148.10      158.92      5.28 o
   3  -6   6      143.42      154.68      3.42 o
   4  -6   6       15.01       16.66      1.04 o
   5  -6   6       26.73       26.62      1.34 o
   6  -6   6      130.07      124.34      3.57 o
   7  -6   6      335.46      318.13      7.44 o
   8  -6   6       45.90       50.12      2.53 o
  -5  -5   6       55.64       55.99      2.26 o
  -4  -5   6      111.64      115.58      2.83 o
  -3  -5   6      326.66      320.46      5.27 o
  -2  -5   6      140.26      137.74      2.68 o
  -1  -5   6       72.65       71.22      1.60 o
   0  -5   6     1184.89     1188.71     16.88 o
   1  -5   6       14.69       17.65      0.83 o
   2  -5   6       10.50       11.86      0.61 o
   3  -5   6       17.48       18.00      0.89 o
   4  -5   6       31.81       35.55      1.49 o
   5  -5   6      247.41      237.82      5.50 o
   6  -5   6      427.62      432.50      9.22 o
   7  -5   6      179.54      182.79      4.91 o
   8  -5   6       76.68       73.77      2.97 o
  -6  -4   6        3.57        4.16      1.12 o
  -5  -4   6       21.00       19.86      1.94 o
  -4  -4   6       52.83       58.23      1.75 o
  -3  -4   6      443.22      438.20      6.81 o
  -2  -4   6       92.83       89.17      2.00 o
  -1  -4   6       34.25       34.20      3.05 o
   0  -4   6       87.93       86.52      1.78 o
   1  -4   6        5.19        3.89      0.38 o
   2  -4   6       46.47       53.08      1.18 o
   3  -4   6       51.37       52.79      1.26 o
   4  -4   6      472.54      495.12      9.96 o
   5  -4   6      129.65      136.47      2.71 o
   6  -4   6       49.88       52.80      2.08 o
   7  -4   6      586.24      572.31     12.05 o
   8  -4   6       58.09       56.22      2.53 o
   9  -4   6      191.48      199.30      5.65 o
  -6  -3   6       33.08       31.88      1.35 o
  -5  -3   6      150.38      145.90      2.80 o
  -4  -3   6      144.14      141.20      5.58 o
  -3  -3   6        6.77        6.27      0.68 o
  -2  -3   6       16.41       16.99      0.89 o
  -1  -3   6     1804.54     1774.41     23.70 o
   0  -3   6      113.71      120.53      2.22 o
   1  -3   6      742.02      775.17      8.58 o
   2  -3   6      838.71      841.98      9.29 o
   3  -3   6      401.39      405.04      5.07 o
   4  -3   6      374.79      373.41      6.04 o
   5  -3   6        7.23        6.70      0.63 o
   6  -3   6       30.00       29.15      1.64 o
   7  -3   6        1.93        1.78      0.89 o
   8  -3   6        3.23        4.16      1.04 o
   9  -3   6      175.22      174.01      5.21 o
  -6  -2   6      213.42      204.56      3.61 o
  -5  -2   6      539.95      509.99      6.97 o
  -4  -2   6        0.81        1.85      0.76 o
  -3  -2   6       47.20       47.85      1.78 o
  -2  -2   6        4.33        4.14      0.89 o
  -1  -2   6       35.93       29.02      1.16 o
   0  -2   6      125.71      138.08      2.46 o
   1  -2   6      692.49      702.86      7.86 o
   2  -2   6      718.85      726.43      7.38 o
   3  -2   6      186.73      180.93      1.71 o
   4  -2   6      222.71      229.26      2.79 o
   5  -2   6       14.32       14.32      0.78 o
   6  -2   6      221.14      210.00      5.21 o
   7  -2   6        5.15        5.06      1.04 o
   8  -2   6       15.82       18.36      0.89 o
   9  -2   6       64.85       64.40      1.93 o
  -7  -1   6      251.03      256.01      4.34 o
  -6  -1   6       44.68       47.85      1.58 o
  -5  -1   6       93.20       91.33      2.07 o
  -4  -1   6      199.51      198.14      3.94 o
  -3  -1   6      193.10      195.31      3.56 o
  -2  -1   6      870.03      883.39     12.35 o
  -1  -1   6       40.77       40.44      0.79 o
   0  -1   6       11.60        8.53      0.39 o
   1  -1   6      357.10      366.48      2.97 o
   2  -1   6      558.17      568.00      4.44 o
   3  -1   6        5.72        5.11      0.25 o
   4  -1   6       65.84       67.93      0.94 o
   5  -1   6      444.64      443.79      5.49 o
   6  -1   6       86.49       82.36      1.47 o
   7  -1   6      133.58      131.03      2.75 o
   8  -1   6      136.84      128.35      3.27 o
   9  -1   6      234.00      235.59      5.35 o
  10  -1   6      133.14      145.16      3.87 o
  -7   0   6       21.86       25.71      1.73 o
  -6   0   6        4.05        3.27      0.45 o
  -5   0   6        8.25        9.33      0.56 o
  -4   0   6       29.10       28.00      0.75 o
  -3   0   6       64.39       65.70      1.19 o
  -2   0   6     1765.78     1726.48     21.11 o
  -1   0   6      824.98      805.22      8.74 o
   0   0   6      309.05      285.25      2.56 o
   1   0   6       53.68       47.92      0.84 o
   2   0   6     1113.56     1089.34      8.21 o
   3   0   6      167.29      182.43      1.38 o
   4   0   6      196.49      181.76      1.61 o
   5   0   6      280.96      284.18      2.39 o
   6   0   6      661.16      660.01      6.30 o
   7   0   6      591.33      586.19      8.25 o
   8   0   6      265.69      274.34      3.74 o
   9   0   6      178.02      185.64      5.28 o
  10   0   6       54.91       55.87      1.78 o
  -7   1   6       42.09       45.42      1.84 o
  -6   1   6        0.68        0.68      0.46 o
  -5   1   6      123.17      126.00      2.22 o
  -4   1   6      118.90      118.14      1.82 o
  -3   1   6      147.53      146.43      1.89 o
  -2   1   6      677.71      666.21      7.56 o
  -1   1   6      332.89      312.65      2.72 o
   0   1   6      194.67      191.82      2.06 o
   1   1   6        1.48        1.61      0.14 o
   2   1   6      439.77      423.26      3.08 o
   3   1   6     1410.20     1387.29      8.36 o
   4   1   6      393.15      388.77      2.75 o
   5   1   6     2800.66     2711.72     20.04 o
   6   1   6      248.77      257.90      2.57 o
   7   1   6        4.08        2.60      0.47 o
   8   1   6        3.67        2.37      0.57 o
   9   1   6       83.71       87.13      3.94 o
  10   1   6       83.73       95.29      2.41 o
  -7   2   6       54.15       50.71      1.82 o
  -6   2   6      100.44      100.84      3.54 o
  -5   2   6      196.67      199.40      2.76 o
  -4   2   6      178.48      180.02      2.77 o
  -3   2   6      584.26      578.79      5.23 o
  -2   2   6      457.85      437.49      4.33 o
  -1   2   6      822.23      859.75      6.95 o
   0   2   6        5.23        2.60      0.17 o
   1   2   6      232.66      263.36      1.81 o
   2   2   6     1638.66     1604.92     10.16 o
   3   2   6      797.64      792.16      5.20 o
   4   2   6      296.10      291.81      2.01 o
   5   2   6      659.66      656.41      5.05 o
   6   2   6      247.73      257.04      2.95 o
   7   2   6      134.99      151.36      2.79 o
   8   2   6       12.09        8.31      0.74 o
   9   2   6       36.86       38.09      1.49 o
  10   2   6       18.07       22.12      1.21 o
  -7   3   6       52.58       54.30      1.60 o
  -6   3   6      113.53      120.78      2.02 o
  -5   3   6      292.97      307.70      3.78 o
  -4   3   6     1130.91     1174.46     10.49 o
  -3   3   6       19.80       18.58      0.56 o
  -2   3   6      599.51      599.43      4.71 o
  -1   3   6       27.85       23.35      0.41 o
   0   3   6     1121.23     1131.01      7.16 o
   1   3   6       11.53       12.34      0.28 o
   2   3   6      343.89      327.32      2.36 o
   3   3   6      230.60      232.57      1.67 o
   4   3   6      222.41      234.74      1.88 o
   5   3   6      185.99      181.44      1.50 o
   6   3   6      509.29      488.90      4.74 o
   7   3   6      231.33      224.55      3.15 o
   8   3   6       28.15       30.77      1.21 o
   9   3   6       73.77       67.65      3.12 o
  10   3   6       89.58       84.67      2.26 o
  -7   4   6      362.66      383.61      6.37 o
  -6   4   6      117.75      116.98      2.33 o
  -5   4   6      364.61      369.45      4.37 o
  -4   4   6       46.40       46.97      1.10 o
  -3   4   6       37.09       40.87      0.82 o
  -2   4   6       42.99       42.38      0.70 o
  -1   4   6      860.75      909.62      6.41 o
   0   4   6     1691.79     1741.69     11.83 o
   1   4   6      638.16      643.39      4.41 o
   2   4   6      586.93      589.07      4.08 o
   3   4   6      814.12      838.16      5.43 o
   4   4   6       54.97       58.14      0.66 o
   5   4   6       62.61       62.35      0.82 o
   6   4   6      316.49      255.58      2.76 o
   7   4   6      647.69      635.70      7.49 o
   8   4   6       68.84       67.33      1.84 o
   9   4   6      554.07      567.38      8.47 o
  10   4   6      121.90      122.30      2.84 o
  -6   5   6       43.60       42.40      1.38 o
  -5   5   6       48.00       47.23      1.80 o
  -4   5   6      293.85      300.08      3.67 o
  -3   5   6       41.09       44.32      0.93 o
  -2   5   6      108.06      112.11      1.44 o
  -1   5   6      221.14      230.50      1.87 o
   0   5   6      991.61     1025.84      7.67 o
   1   5   6      293.38      298.67      2.38 o
   2   5   6      462.56      468.94      3.56 o
   3   5   6     1635.66     1590.42      9.98 o
   4   5   6      362.40      363.40      3.19 o
   5   5   6      341.28      323.47      3.38 o
   6   5   6       16.33       20.75      0.67 o
   7   5   6      551.33      538.24      5.28 o
   8   5   6      184.25      203.42      3.11 o
   9   5   6       48.04       47.48      1.63 o
  -6   6   6        3.19        4.09      1.26 o
  -5   6   6       16.16       14.83      1.05 o
  -4   6   6      239.81      235.19      3.37 o
  -3   6   6       64.95       64.23      1.27 o
  -2   6   6      324.24      328.67      3.61 o
  -1   6   6       72.88       69.87      1.09 o
   0   6   6      897.76      866.38      6.98 o
   1   6   6       16.10       14.64      0.45 o
   2   6   6      519.58      497.09      4.24 o
   3   6   6      130.43      126.23      1.43 o
   4   6   6      324.27      315.17      3.05 o
   5   6   6        3.48        9.82      0.62 o
   6   6   6      292.39      275.04      3.26 o
   7   6   6      479.12      453.16      5.11 o
   8   6   6       59.56       57.74      1.44 o
   9   6   6       23.62       27.00      1.25 o
  -6   7   6       39.61       38.20      2.75 o
  -5   7   6       24.57       29.26      1.31 o
  -4   7   6       28.27       27.78      1.00 o
  -3   7   6      145.38      152.09      2.43 o
  -2   7   6      160.63      154.78      2.83 o
  -1   7   6      309.70      288.05      3.08 o
   0   7   6       87.56       91.43      1.48 o
   1   7   6        1.57        2.03      0.31 o
   2   7   6      768.93      775.96      7.37 o
   3   7   6      145.75      138.43      1.82 o
   4   7   6        9.92        8.61      0.53 o
   5   7   6      337.98      316.69      4.12 o
   6   7   6        3.86        4.94      0.63 o
   7   7   6      226.98      221.47      4.00 o
   8   7   6       67.43       62.67      1.78 o
   9   7   6       53.92       53.80      1.71 o
  -5   8   6       22.37       22.79      1.21 o
  -4   8   6       31.49       30.09      1.21 o
  -3   8   6      123.05      122.74      2.11 o
  -2   8   6       14.49       17.13      0.79 o
  -1   8   6       58.16       43.44      3.12 o
   0   8   6      232.51      221.54      3.79 o
   1   8   6        0.98        1.33      0.32 o
   2   8   6      360.43      346.60      4.00 o
   3   8   6       51.99       51.91      1.22 o
   4   8   6      154.71      146.62      2.32 o
   5   8   6      146.56      143.98      2.80 o
   6   8   6        1.46        1.04      0.82 o
   7   8   6       31.57       27.56      1.13 o
   8   8   6        6.00        4.75      1.19 o
  -4   9   6      140.25      147.69      3.87 o
  -3   9   6       46.18       52.03      1.54 o
  -2   9   6       23.10       25.88      1.07 o
  -1   9   6        2.48        1.72      0.43 o
   0   9   6      159.89      164.21      2.52 o
   1   9   6       67.76       67.37      1.37 o
   2   9   6      153.75      154.07      2.36 o
   3   9   6      153.03      151.19      2.31 o
   4   9   6      483.76      470.62      6.78 o
   5   9   6      149.19      145.26      2.27 o
   6   9   6       66.48       76.13      2.31 o
   7   9   6        0.87        0.79      0.71 o
  -4  10   6        3.61        3.72      0.74 o
  -3  10   6       55.92       58.75      1.78 o
  -2  10   6       49.85       49.19      1.90 o
  -1  10   6        9.18       10.71      0.99 o
   0  10   6      235.07      218.04      8.92 o
   1  10   6      553.82      551.91      8.67 o
   2  10   6       30.25       26.81      1.31 o
   3  10   6       58.93       57.12      1.88 o
   4  10   6        7.86        8.94      0.99 o
   5  10   6       90.03       88.61      5.06 o
   6  10   6       16.48       22.78      1.39 o
   7  10   6      112.06      120.15      3.15 o
  -3  11   6        1.46        4.31      1.34 o
  -2  11   6      176.39      184.57      5.50 o
  -1  11   6        6.53        7.15      0.95 o
   0  11   6      306.78      284.43      5.26 o
   1  11   6      125.67      118.10      2.97 o
   2  11   6       84.48       83.85      2.41 o
   3  11   6        3.62        3.85      0.78 o
   4  11   6       25.05       27.70      2.23 o
   5  11   6       11.13       14.98      1.25 o
   6  11   6      124.12      134.89      3.41 o
  -1  12   6       18.40       21.05      1.56 o
   0  12   6       70.75       71.85      2.26 o
   1  12   6      237.60      245.17      4.83 o
   2  12   6      143.27      147.11      3.47 o
   3  12   6        8.67        7.82      1.04 o
   4  12   6       35.85       35.18      1.67 o
   0  -9   7       25.35       26.80      0.93 o
   2  -9   7       13.61       15.02      0.74 o
   3  -9   7       30.99       33.17      1.34 o
   4  -9   7        1.63        2.23      0.74 o
  -2  -8   7       18.74       19.66      1.12 o
  -1  -8   7      133.81      130.24      2.59 o
   0  -8   7       69.00       74.35      1.64 o
   1  -8   7       31.99       33.76      1.04 o
   2  -8   7       45.74       46.25      1.34 o
   3  -8   7       93.57       90.72      2.38 o
   4  -8   7      377.43      366.61      7.59 o
   5  -8   7       24.41       22.61      1.34 o
  -3  -7   7      134.00      144.58      3.07 o
  -2  -7   7       69.04       70.08      1.82 o
  -1  -7   7       98.46       98.41      2.09 o
   0  -7   7      139.12      145.93      2.67 o
   1  -7   7      477.20      496.45      7.20 o
   2  -7   7      237.39      236.33      4.91 o
   3  -7   7      309.13      294.48      6.10 o
   4  -7   7      421.91      417.33      8.48 o
   5  -7   7       24.04       24.39      1.34 o
   6  -7   7       14.78       14.43      1.34 o
   7  -7   7       91.83       89.24      3.12 o
  -4  -6   7      123.81      125.73      3.76 o
  -3  -6   7      174.44      177.67      3.50 o
  -2  -6   7       96.58      102.75      3.64 o
  -1  -6   7      117.45      123.97      2.50 o
   0  -6   7       55.28       57.97      1.48 o
   1  -6   7      264.70      271.32      4.46 o
   2  -6   7       69.68       66.91      1.46 o
   3  -6   7      165.01      172.23      3.87 o
   4  -6   7      307.22      288.98      6.25 o
   5  -6   7       74.97       72.73      2.38 o
   6  -6   7       78.86       79.27      2.83 o
   7  -6   7       46.34       47.74      2.23 o
  -4  -5   7       26.17       22.66      1.34 o
  -3  -5   7       87.17       79.29      2.08 o
  -2  -5   7      138.74      137.83      2.79 o
  -1  -5   7      324.15      329.41      6.17 o
   0  -5   7      314.78      309.11      4.85 o
   1  -5   7       33.42       31.02      0.99 o
   2  -5   7       35.48       37.36      1.07 o
   3  -5   7      232.80      232.61      5.06 o
   4  -5   7      203.71      207.18      4.76 o
   5  -5   7      214.31      207.18      4.91 o
   6  -5   7       80.38       76.59      2.68 o
   7  -5   7       54.06       54.73      2.38 o
   8  -5   7      347.86      335.53      8.03 o
  -5  -4   7        1.42        0.57      0.62 o
  -4  -4   7        4.53        4.18      0.68 o
  -3  -4   7      160.21      149.48      3.07 o
  -2  -4   7      159.56      150.39      3.87 o
  -1  -4   7     1106.95     1060.77     14.70 o
   0  -4   7        8.52        9.27      1.56 o
   1  -4   7      315.74      322.33      5.87 o
   2  -4   7       18.49       20.70      0.82 o
   3  -4   7        8.38       13.68      0.82 o
   4  -4   7      175.92      180.70      4.31 o
   5  -4   7      316.91      316.85      5.43 o
   6  -4   7      307.16      296.12      6.84 o
   7  -4   7      207.33      204.65      5.35 o
   8  -4   7      209.65      209.56      5.65 o
   9  -4   7       49.65       51.16      2.68 o
  -5  -3   7       49.07       48.76      1.89 o
  -4  -3   7      105.74      104.03      2.26 o
  -3  -3   7       76.37       71.93      1.93 o
  -2  -3   7       54.81       53.42      3.35 o
  -1  -3   7       95.53       92.64      2.07 o
   0  -3   7      706.57      693.37      9.81 o
   1  -3   7      324.25      335.73      5.08 o
   2  -3   7      751.63      784.21     10.88 o
   3  -3   7       83.46       92.52      1.34 o
   4  -3   7      243.78      244.89      4.25 o
   5  -3   7      658.14      663.44     10.50 o
   6  -3   7      454.21      433.99      9.37 o
   7  -3   7        1.54        2.38      0.89 o
   8  -3   7       46.66       46.11      2.38 o
   9  -3   7       52.03       52.80      2.68 o
  -6  -2   7      268.60      269.48      4.50 o
  -5  -2   7       92.81       96.86      2.27 o
  -4  -2   7       66.09       68.52      1.77 o
  -3  -2   7      526.00      513.95      7.93 o
  -2  -2   7        3.06        3.62      1.12 o
  -1  -2   7      379.89      380.66      5.92 o
   0  -2   7       11.20       12.17      0.51 o
   1  -2   7       15.49       15.83      0.55 o
   2  -2   7      564.07      535.19      5.37 o
   3  -2   7      115.93      116.17      1.95 o
   4  -2   7      206.20      218.93      2.96 o
   5  -2   7      218.36      221.39      4.07 o
   6  -2   7      768.81      753.46     15.17 o
   7  -2   7       86.11       81.80      2.97 o
   8  -2   7       65.23       69.16      2.83 o
   9  -2   7        8.43        6.84      1.34 o
  -6  -1   7      182.17      178.14      3.38 o
  -5  -1   7       72.05       74.39      1.95 o
  -4  -1   7       18.94       22.11      1.05 o
  -3  -1   7       43.85       44.55      1.52 o
  -2  -1   7      112.48      109.64      2.41 o
  -1  -1   7       17.44       16.71      0.82 o
   0  -1   7       80.16       73.70      2.01 o
   1  -1   7      356.29      335.07      4.51 o
   2  -1   7      364.82      340.85      4.06 o
   3  -1   7      184.13      183.45      2.41 o
   4  -1   7      158.30      157.14      2.13 o
   5  -1   7       47.62       47.93      6.99 o
   6  -1   7        3.01        3.42      0.89 o
   7  -1   7      214.14      208.79      3.39 o
   8  -1   7      100.43      106.20      2.75 o
   9  -1   7      845.07      883.59     16.51 o
  -6   0   7      151.48      154.38      3.09 o
  -5   0   7       42.91       43.23      1.55 o
  -4   0   7       95.80       93.00      2.07 o
  -3   0   7        0.84        1.49      0.53 o
  -2   0   7       11.14        9.71      0.78 o
  -1   0   7        5.57        6.81      0.69 o
   0   0   7      380.80      385.38      6.47 o
   1   0   7      641.63      653.34      6.58 o
   2   0   7      516.25      494.14      5.42 o
   3   0   7        0.99        2.03      0.28 o
   4   0   7       19.32       15.25      0.45 o
   5   0   7      727.86      703.94      7.44 o
   6   0   7     1014.50     1005.76     11.83 o
   7   0   7       52.27       57.83      2.45 o
   8   0   7      139.34      140.25      3.57 o
   9   0   7      220.86      227.41      5.35 o
  10   0   7       65.61       60.83      2.38 o
  -6   1   7      120.51      115.30      2.99 o
  -5   1   7      271.05      262.06      3.85 o
  -4   1   7        9.29        9.27      0.54 o
  -3   1   7      181.09      186.09      2.67 o
  -2   1   7       82.37       80.55      2.22 o
  -1   1   7      207.91      213.49      2.38 o
   0   1   7      317.35      343.95      3.23 o
   1   1   7      110.03      116.66      1.35 o
   2   1   7      139.83      141.68      1.28 o
   3   1   7      831.15      849.92      6.72 o
   4   1   7      303.24      303.27      2.67 o
   5   1   7        4.41        5.19      0.30 o
   6   1   7       79.67       79.34      1.73 o
   7   1   7       93.54       93.21      2.03 o
   8   1   7       29.64       28.57      1.14 o
   9   1   7       17.46       18.98      1.26 o
  10   1   7       74.52       70.62      2.03 o
  -6   2   7        9.55        9.97      1.40 o
  -5   2   7       96.60      101.44      2.56 o
  -4   2   7      439.33      454.76      5.98 o
  -3   2   7     1122.77     1126.41     13.31 o
  -2   2   7      967.98     1010.72     16.19 o
  -1   2   7      447.96      431.15      3.68 o
   0   2   7       68.94       80.81      0.96 o
   1   2   7       13.44       14.47      0.33 o
   2   2   7      100.05       98.13      0.89 o
   3   2   7      121.19      113.84      1.14 o
   4   2   7     1021.12     1026.10      8.46 o
   5   2   7      112.51      116.46      1.40 o
   6   2   7      396.48      398.77      4.25 o
   7   2   7      445.73      439.15      5.40 o
   8   2   7        1.60        2.72      0.89 o
   9   2   7        8.39       10.31      0.89 o
  10   2   7       21.41       25.79      1.31 o
  -6   3   7        0.70        0.65      0.46 o
  -5   3   7      850.30      839.31      8.83 o
  -4   3   7      186.87      192.62      2.63 o
  -3   3   7      183.97      192.58      2.33 o
  -2   3   7      146.29      144.77      1.96 o
  -1   3   7      154.16      141.39      1.78 o
   0   3   7        1.43        0.88      0.22 o
   1   3   7      118.65      114.53      1.19 o
   2   3   7      269.39      248.89      2.20 o
   3   3   7      642.46      638.53      4.68 o
   4   3   7     1510.21     1502.05     11.00 o
   5   3   7       35.92       38.82      0.78 o
   6   3   7       83.84       91.49      1.45 o
   7   3   7       74.40       77.10      1.54 o
   8   3   7       95.67      101.89      2.36 o
   9   3   7       16.80       19.98      1.10 o
  10   3   7      682.03      690.35     11.30 o
  -6   4   7       84.70       86.12      3.12 o
  -5   4   7       33.20       34.62      1.05 o
  -4   4   7       38.57       37.61      1.03 o
  -3   4   7       17.63       17.72      0.72 o
  -2   4   7       24.56       26.98      0.93 o
  -1   4   7      157.76      153.71      2.19 o
   0   4   7      122.85      121.85      1.29 o
   1   4   7      292.41      297.21      2.30 o
   2   4   7      817.35      821.81      5.58 o
   3   4   7      550.07      547.89      4.25 o
   4   4   7     1049.94     1045.47     10.48 o
   5   4   7      110.68      111.13      1.54 o
   6   4   7       35.82       39.61      0.90 o
   7   4   7        0.98        1.20      0.39 o
   8   4   7      169.99      178.30      3.37 o
   9   4   7      215.28      242.87      5.95 o
  -6   5   7       21.15       19.94      1.13 o
  -5   5   7      217.44      218.91      4.30 o
  -4   5   7      134.74      134.26      2.68 o
  -3   5   7      137.13      143.95      2.16 o
  -2   5   7       10.72       11.68      0.62 o
  -1   5   7      547.70      571.85      6.44 o
   0   5   7      218.08      215.00      1.88 o
   1   5   7      166.28      167.75      1.54 o
   2   5   7      790.22      789.96      5.67 o
   3   5   7      362.99      360.17      3.04 o
   4   5   7      449.41      437.52      4.10 o
   5   5   7      132.41      133.51      1.95 o
   6   5   7       16.28       25.97      0.81 o
   7   5   7      145.38      149.85      3.01 o
   8   5   7      218.60      221.16      3.79 o
   9   5   7        3.70        6.67      0.78 o
  -5   6   7       36.60       34.96      1.47 o
  -4   6   7      181.89      185.59      2.94 o
  -3   6   7      305.64      306.39      4.17 o
  -2   6   7      202.96      212.21      2.81 o
  -1   6   7     1331.77     1325.44     13.36 o
   0   6   7      631.07      635.17      6.02 o
   1   6   7      486.83      489.91      4.81 o
   2   6   7       30.16       27.24      0.78 o
   3   6   7       71.40       69.14      1.15 o
   4   6   7      152.23      159.30      1.99 o
   5   6   7      211.92      201.19      2.40 o
   6   6   7      628.54      577.99      6.94 o
   7   6   7      237.08      235.62      2.95 o
   8   6   7      237.12      232.29      4.41 o
   9   6   7       95.75       93.63      2.31 o
  -5   7   7       63.09       61.80      2.23 o
  -4   7   7       37.24       36.10      1.17 o
  -3   7   7      196.11      199.62      3.03 o
  -2   7   7      359.57      345.78      4.54 o
  -1   7   7      155.12      169.59      2.60 o
   0   7   7      484.08      494.78      4.91 o
   1   7   7        0.86        1.30      0.34 o
   2   7   7      162.52      161.58      2.76 o
   3   7   7      145.94      142.83      1.86 o
   4   7   7      485.02      490.25      4.87 o
   5   7   7      155.56      139.08      2.38 o
   6   7   7      432.70      415.80      5.31 o
   7   7   7       86.06       84.09      1.79 o
   8   7   7      302.29      298.55      3.65 o
  -4   8   7       72.10       72.09      2.00 o
  -3   8   7      248.26      245.41      3.89 o
  -2   8   7       39.97       31.57      1.02 o
  -1   8   7       60.29       61.59      1.23 o
   0   8   7       46.47       48.75      1.08 o
   1   8   7      405.52      402.22      5.28 o
   2   8   7      206.28      193.71      4.12 o
   3   8   7      145.87      136.61      3.52 o
   4   8   7      342.60      343.32      9.52 o
   5   8   7      278.81      274.46      4.68 o
   6   8   7      168.24      159.51      3.14 o
   7   8   7       55.94       52.69      2.23 o
   8   8   7      136.86      153.77      3.18 o
  -4   9   7       42.30       42.83      2.08 o
  -3   9   7      105.08      118.74      2.60 o
  -2   9   7       55.46       51.66      3.27 o
  -1   9   7       12.91       10.81      0.85 o
   0   9   7        0.75        0.71      0.49 o
   1   9   7       53.67       53.13      1.54 o
   2   9   7      117.55      116.10      2.39 o
   3   9   7       23.44       21.78      1.12 o
   4   9   7      231.52      228.25      4.00 o
   5   9   7      144.28      151.53      2.92 o
   6   9   7       69.87       66.14      1.73 o
   7   9   7        8.64        8.65      0.78 o
  -3  10   7       37.15       34.06      1.64 o
  -2  10   7       76.75       85.79      2.03 o
  -1  10   7       61.75       66.95      1.71 o
   0  10   7       56.28       56.43      1.51 o
   1  10   7       49.23       52.23      1.30 o
   2  10   7       11.62       11.36      0.62 o
   3  10   7        9.28       10.09      0.73 o
   4  10   7       46.58       45.65      1.78 o
   5  10   7       37.90       44.90      2.01 o
   6  10   7       27.76       24.23      1.52 o
  -1  11   7        8.78        7.20      0.99 o
   0  11   7       16.92       18.26      1.36 o
   1  11   7       24.76       24.37      1.37 o
   2  11   7      231.65      234.10      5.43 o
   3  11   7       24.67       20.96      1.78 o
   4  11   7       10.98       12.61      2.08 o
   5  11   7       76.53       80.69      3.20 o
   0  12   7       45.61       41.39      1.84 o
   1  12   7      111.06      129.97      3.26 o
   2  12   7       55.90       51.35      1.99 o
   3  12   7       22.52       23.86      1.50 o
   0  -8   8        0.80        1.59      0.74 o
   1  -8   8       22.46       22.46      1.04 o
   2  -8   8        5.76        4.76      0.59 o
   3  -8   8      125.47      128.65      3.12 o
   4  -8   8       91.28       98.76      2.83 o
  -2  -7   8        1.79        1.32      0.74 o
  -1  -7   8       12.91       13.46      0.90 o
   0  -7   8       79.34       76.37      1.82 o
   1  -7   8      163.54      160.29      3.20 o
   2  -7   8       33.83       30.64      1.34 o
   3  -7   8      159.07      157.50      3.72 o
   4  -7   8       45.11       51.76      1.93 o
   5  -7   8       18.35       19.48      1.34 o
   6  -7   8        2.05        2.68      0.89 o
  -3  -6   8      159.92      170.15      5.06 o
  -2  -6   8       87.54       85.84      2.17 o
  -1  -6   8       47.85       49.52      1.57 o
   0  -6   8      225.19      219.54      3.82 o
   1  -6   8      135.37      142.72      2.71 o
   2  -6   8       29.26       28.56      1.19 o
   3  -6   8       93.39       88.05      2.53 o
   4  -6   8        3.88        5.21      0.74 o
   5  -6   8      117.24      115.26      3.27 o
   6  -6   8      105.66      106.34      3.27 o
   7  -6   8        5.51        7.44      1.19 o
  -3  -5   8      330.27      337.86      5.84 o
  -2  -5   8      155.16      156.88      3.21 o
  -1  -5   8      333.98      322.64      7.73 o
   0  -5   8      191.66      187.48      4.76 o
   1  -5   8      109.14      108.06      2.22 o
   2  -5   8        1.05        1.75      0.46 o
   3  -5   8       57.94       49.97      1.78 o
   4  -5   8      158.15      149.03      3.87 o
   5  -5   8      273.62      270.83      6.25 o
   6  -5   8       81.50       81.06      2.83 o
   7  -5   8      226.22      230.38      5.95 o
  -4  -4   8      142.31      144.71      2.92 o
  -3  -4   8      172.32      183.00      3.68 o
  -2  -4   8      241.13      241.74      4.32 o
  -1  -4   8       41.49       38.22      1.32 o
   0  -4   8        6.34        8.33      0.71 o
   1  -4   8      488.22      481.89      7.18 o
   2  -4   8      180.27      173.41      3.07 o
   3  -4   8      687.32      642.36     12.64 o
   4  -4   8      310.30      302.36      6.69 o
   5  -4   8      220.64      228.00      5.50 o
   6  -4   8      205.06      219.23      5.50 o
   7  -4   8       53.56       57.26      2.53 o
   8  -4   8       60.88       62.02      2.83 o
  -4  -3   8        8.85        8.97      1.17 o
  -3  -3   8      111.15      113.82      2.71 o
  -2  -3   8      138.55      133.19      2.82 o
  -1  -3   8       19.62       18.83      1.26 o
   0  -3   8      159.13      150.38      2.86 o
   1  -3   8      376.72      357.06      5.55 o
   2  -3   8       80.46       89.83      1.71 o
   3  -3   8      361.29      353.70      5.41 o
   4  -3   8      251.64      242.21      4.29 o
   5  -3   8      284.28      283.33      6.54 o
   6  -3   8       99.62      105.60      3.27 o
   7  -3   8       27.32       29.60      1.78 o
   8  -3   8       17.22       18.74      1.78 o
  -5  -2   8       16.35       15.34      1.16 o
  -4  -2   8       38.52       34.49      1.34 o
  -3  -2   8      167.31      162.65      3.35 o
  -2  -2   8      780.12      781.64     11.39 o
  -1  -2   8      256.97      247.32      5.58 o
   0  -2   8        0.88        2.37      1.12 o
   1  -2   8      253.49      249.55      3.21 o
   2  -2   8        8.25       11.24      0.55 o
   3  -2   8       65.93       77.94      1.35 o
   4  -2   8       66.35       61.95      1.31 o
   5  -2   8      421.01      399.48      8.63 o
   6  -2   8       64.67       64.55      2.53 o
   7  -2   8       37.80       39.12      2.08 o
   8  -2   8       41.66       36.59      2.23 o
   9  -2   8        5.10        5.65      1.34 o
  -5  -1   8       15.12       15.65      1.36 o
  -4  -1   8        8.01        9.01      0.86 o
  -3  -1   8        1.66        1.60      0.57 o
  -2  -1   8      716.85      690.62     10.19 o
  -1  -1   8      654.01      617.57      9.13 o
   0  -1   8       78.97       78.72      1.93 o
   1  -1   8      472.38      462.42      6.08 o
   2  -1   8      213.27      224.02      3.36 o
   3  -1   8        1.42        3.91      0.69 o
   4  -1   8       41.05       38.25      1.01 o
   5  -1   8       93.06       85.96      2.83 o
   6  -1   8      217.15      213.28      5.35 o
   7  -1   8      567.03      565.76     12.05 o
   8  -1   8      207.68      207.03      5.65 o
   9  -1   8       48.56       42.09      2.53 o
  -5   0   8       65.27       68.51      2.00 o
  -4   0   8       70.24       72.14      1.91 o
  -3   0   8       19.61       20.90      1.21 o
  -2   0   8      226.71      216.04      3.98 o
  -1   0   8      283.07      281.80      5.87 o
   0   0   8       67.18       73.65      1.88 o
   1   0   8      485.33      468.52      6.18 o
   2   0   8       94.76      100.00      1.90 o
   3   0   8      348.39      357.08      4.86 o
   4   0   8       77.22       87.18      1.53 o
   5   0   8     1092.47     1049.44     14.51 o
   6   0   8      497.02      475.12      6.73 o
   7   0   8       17.23       18.64      0.88 o
   8   0   8       66.29       66.78      2.08 o
   9   0   8        0.81        1.04      0.59 o
  -5   1   8       79.45       83.64      2.13 o
  -4   1   8       33.83       38.48      1.55 o
  -3   1   8        1.59        2.16      0.63 o
  -2   1   8        4.71        4.10      0.76 o
  -1   1   8      797.80      804.90      9.08 o
   0   1   8        6.51        7.76      0.42 o
   1   1   8       16.57       13.53      0.49 o
   2   1   8      375.30      358.16      3.62 o
   3   1   8      354.16      366.39      3.72 o
   4   1   8        4.56        4.44      0.47 o
   5   1   8      224.96      221.93      2.50 o
   6   1   8       53.25       51.91      2.01 o
   7   1   8      116.27      114.37      2.97 o
   8   1   8      181.67      190.82      4.61 o
   9   1   8        0.95        1.78      0.74 o
  -5   2   8        0.63        0.71      0.62 o
  -4   2   8      641.34      657.01      8.27 o
  -3   2   8       31.07       30.22      1.01 o
  -2   2   8       17.07       17.72      0.99 o
  -1   2   8       86.63       82.88      1.53 o
   0   2   8      134.89      134.46      1.85 o
   1   2   8       19.73       19.66      0.53 o
   2   2   8       31.96       31.46      0.65 o
   3   2   8        5.88        5.63      0.28 o
   4   2   8      195.56      184.23      1.79 o
   5   2   8        0.97        1.13      0.24 o
   6   2   8      188.69      188.74      2.80 o
   7   2   8      102.17      102.85      1.88 o
   8   2   8      253.82      261.67      5.21 o
   9   2   8        5.85        5.95      0.78 o
  -5   3   8      154.03      156.09      2.78 o
  -4   3   8        1.34        2.29      1.77 o
  -3   3   8        1.12        0.95      0.36 o
  -2   3   8      128.82      131.65      2.15 o
  -1   3   8      219.86      222.86      3.41 o
   0   3   8      302.54      314.93      3.26 o
   1   3   8      244.99      242.87      2.48 o
   2   3   8       70.22       70.90      1.01 o
   3   3   8      531.55      543.33      5.02 o
   4   3   8       81.53       77.59      1.19 o
   5   3   8       33.37       31.73      0.67 o
   6   3   8      146.98      140.60      2.13 o
   7   3   8       98.53       98.91      3.79 o
   8   3   8      102.03       95.44      3.79 o
   9   3   8      159.96      159.79      4.39 o
  -5   4   8        1.61        2.23      0.54 o
  -4   4   8      348.09      363.68      8.33 o
  -3   4   8      179.65      191.89      2.69 o
  -2   4   8        2.21        2.71      0.40 o
  -1   4   8       30.62       32.61      0.91 o
   0   4   8      199.07      213.41      3.02 o
   1   4   8      196.52      201.20      2.49 o
   2   4   8       17.72       19.18      0.60 o
   3   4   8     2148.92     2121.45     18.35 o
   4   4   8      227.88      229.75      2.59 o
   5   4   8      196.02      187.28      2.27 o
   6   4   8       32.88       37.68      0.92 o
   7   4   8       30.81       33.82      1.06 o
   8   4   8      128.41      136.68      2.89 o
   9   4   8       53.32       55.97      2.16 o
  -5   5   8       54.71       56.51      1.54 o
  -4   5   8      417.29      426.10      5.01 o
  -3   5   8      332.53      351.70      4.24 o
  -2   5   8      156.86      159.34      2.30 o
  -1   5   8        1.94        1.70      0.39 o
   0   5   8      355.85      347.13      4.48 o
   1   5   8      195.73      195.98      2.82 o
   2   5   8      643.86      627.92      5.96 o
   3   5   8      308.69      317.01      3.77 o
   4   5   8      663.99      660.42      7.71 o
   5   5   8        9.68        6.38      0.57 o
   6   5   8      117.09      122.60      1.83 o
   7   5   8      136.56      137.48      2.99 o
   8   5   8       90.00       94.82      2.31 o
   9   5   8       43.70       46.73      1.68 o
  -5   6   8       62.69       64.03      1.94 o
  -4   6   8       95.37       93.85      1.96 o
  -3   6   8      236.11      232.60      3.46 o
  -2   6   8      137.36      135.75      2.85 o
  -1   6   8      267.87      252.67      3.57 o
   0   6   8       82.31       81.42      1.62 o
   1   6   8      845.49      821.43      8.62 o
   2   6   8      445.92      436.20      6.13 o
   3   6   8      442.33      445.87      5.06 o
   4   6   8      131.80      138.27      2.08 o
   5   6   8      160.10      155.37      2.45 o
   6   6   8        3.55        4.09      0.56 o
   7   6   8      143.13      153.87      2.22 o
   8   6   8      193.41      205.82      3.25 o
   9   6   8      221.81      245.75      5.87 o
  -4   7   8       18.90       17.58      0.97 o
  -3   7   8      125.54      119.08      2.20 o
  -2   7   8      191.40      193.35      3.00 o
  -1   7   8       12.96       10.10      0.71 o
   0   7   8       85.05       85.51      1.63 o
   1   7   8      146.01      147.67      2.19 o
   2   7   8      253.49      250.27      3.20 o
   3   7   8      182.48      181.38      2.53 o
   4   7   8      341.23      336.15      4.06 o
   5   7   8      194.61      195.80      2.99 o
   6   7   8        4.14        7.71      1.47 o
   7   7   8       69.22       66.45      1.58 o
   8   7   8      108.66      108.47      2.04 o
  -4   8   8      183.41      194.24      3.79 o
  -3   8   8      121.86      123.81      2.31 o
  -2   8   8      156.73      172.22      2.79 o
  -1   8   8      136.53      134.60      2.36 o
   0   8   8       29.10       29.49      1.01 o
   1   8   8      210.01      211.16      3.13 o
   2   8   8       67.26       69.50      1.90 o
   3   8   8       73.54       75.05      1.58 o
   4   8   8      603.85      605.07      7.27 o
   5   8   8      485.79      479.24      6.04 o
   6   8   8      278.43      289.24      5.44 o
   7   8   8       14.14       12.28      0.93 o
   8   8   8      219.26      245.26      4.50 o
  -3   9   8      168.97      171.76      2.98 o
  -2   9   8      256.67      244.53      3.65 o
  -1   9   8      190.05      194.19      3.04 o
   0   9   8       13.39       13.11      0.78 o
   1   9   8      485.79      490.54      7.52 o
   2   9   8       54.49       54.31      1.40 o
   3   9   8      142.28      148.43      4.28 o
   4   9   8       78.57       78.65      2.03 o
   5   9   8      700.43      724.90     10.61 o
   6   9   8       16.55       10.00      2.23 o
   7   9   8       73.01       74.12      2.06 o
  -2  10   8      213.27      222.10      4.11 o
  -1  10   8       98.30       99.94      2.36 o
   0  10   8      107.27      107.95      2.50 o
   1  10   8      116.71      106.54      2.75 o
   2  10   8      105.84      104.54      2.31 o
   3  10   8       75.12       72.46      1.87 o
   4  10   8        4.18        3.92      0.65 o
   5  10   8        5.18        2.29      0.54 o
   6  10   8      186.72      193.27      3.55 o
  -1  11   8        5.30        4.66      0.65 o
   0  11   8        7.85        8.94      1.41 o
   1  11   8      101.35      104.49      2.16 o
   2  11   8      170.88      182.94      5.80 o
   3  11   8       17.87       19.61      1.42 o
   4  11   8        1.24        1.77      1.26 o
   5  11   8      182.64      192.60      6.25 o
   0  -7   9       80.66       79.38      1.95 o
   1  -7   9       50.58       43.28      1.64 o
   2  -7   9       44.90       44.77      1.64 o
   3  -7   9      110.35      108.87      2.97 o
   4  -7   9       52.22       52.35      1.93 o
  -1  -6   9        1.33        0.80      0.59 o
   0  -6   9      190.41      174.32      3.36 o
   1  -6   9        0.89        1.71      0.74 o
   2  -6   9       22.79       20.38      1.19 o
   3  -6   9       39.98       38.22      1.64 o
   4  -6   9        6.60        9.22      1.04 o
   5  -6   9       73.73       79.57      2.68 o
   6  -6   9        9.35       10.41      1.19 o
  -2  -5   9       54.19       57.86      3.05 o
  -1  -5   9       86.47       68.81      1.92 o
   0  -5   9        7.96        6.95      0.74 o
   1  -5   9       18.56       16.13      0.96 o
   2  -5   9        0.91        1.16      0.52 o
   3  -5   9        2.14        3.57      0.74 o
   4  -5   9       44.88       51.16      1.93 o
   5  -5   9       63.52       62.47      2.38 o
   6  -5   9        6.57        5.21      1.04 o
   7  -5   9       82.92       81.50      3.12 o
  -3  -4   9       17.89       16.86      1.18 o
  -2  -4   9      134.79      132.26      4.02 o
  -1  -4   9       55.03       46.62      1.54 o
   0  -4   9      131.33      118.41      3.05 o
   1  -4   9      122.55      120.65      2.54 o
   2  -4   9      385.00      373.54      5.82 o
   3  -4   9      107.23      105.30      2.97 o
   4  -4   9      113.33      114.67      3.27 o
   5  -4   9      265.62      256.41      6.10 o
   6  -4   9       61.01       61.28      2.53 o
   7  -4   9       20.70       22.61      1.78 o
  -3  -3   9      277.37      274.93      5.12 o
  -2  -3   9      208.16      204.26      3.96 o
  -1  -3   9      229.39      217.28      4.02 o
   0  -3   9      107.46      106.86      2.39 o
   1  -3   9       25.23       22.97      1.07 o
   2  -3   9      446.77      428.19      6.56 o
   3  -3   9      159.55      143.19      2.77 o
   4  -3   9      226.81      208.81      5.06 o
   5  -3   9      335.72      322.59      7.29 o
   6  -3   9      319.36      332.70      7.73 o
   7  -3   9        6.63        8.48      1.19 o
   8  -3   9       21.25       23.65      1.93 o
  -4  -2   9      225.23      242.09      6.23 o
  -3  -2   9      123.65      123.36      2.92 o
  -2  -2   9      105.15      107.93      2.60 o
  -1  -2   9       65.30       65.69      1.93 o
   0  -2   9      117.09      112.38      2.50 o
   1  -2   9      108.41      100.26      2.24 o
   2  -2   9      563.30      534.46      8.39 o
   3  -2   9      449.36      410.09      4.96 o
   4  -2   9       13.72       14.87      1.19 o
   5  -2   9      243.39      251.95      6.10 o
   6  -2   9        8.21        7.73      1.19 o
   7  -2   9      217.98      232.91      6.10 o
   8  -2   9       56.96       55.77      2.68 o
  -4  -1   9        4.96        6.38      0.81 o
  -3  -1   9        2.81        4.66      0.78 o
  -2  -1   9       64.74       64.45      1.93 o
  -1  -1   9       34.45       33.30      1.36 o
   0  -1   9      314.14      293.77      4.97 o
   1  -1   9      131.75      128.27      2.67 o
   2  -1   9      687.62      650.64      9.51 o
   3  -1   9      126.98      118.11      2.18 o
   4  -1   9       35.11       34.31      2.23 o
   5  -1   9       19.04       20.38      1.49 o
   6  -1   9      524.87      521.29     11.15 o
   7  -1   9      258.19      268.75      6.69 o
   8  -1   9      106.67      104.85      3.72 o
   9  -1   9      319.35      353.82      8.77 o
  -4   0   9        1.15        1.37      0.69 o
  -3   0   9       85.68       88.26      5.28 o
  -2   0   9      187.55      178.73      3.62 o
  -1   0   9       95.76       92.70      2.35 o
   0   0   9      539.46      530.36      8.09 o
   1   0   9        1.48        1.93      0.49 o
   2   0   9       18.91       24.77      1.10 o
   3   0   9      620.38      607.38      7.86 o
   4   0   9      168.05      159.66      4.19 o
   5   0   9      371.82      360.07      8.03 o
   6   0   9      173.70      171.63      4.76 o
   7   0   9      120.80      123.00      4.02 o
   8   0   9        0.87        0.89      1.04 o
  -4   1   9       75.94       79.27      2.80 o
  -3   1   9      612.33      609.31      9.46 o
  -2   1   9     1008.99      990.60     14.35 o
  -1   1   9      458.42      454.59      7.25 o
   0   1   9      148.77      151.57      3.09 o
   1   1   9       18.51       16.05      1.04 o
   2   1   9        6.90       10.61      0.84 o
   3   1   9       75.83       76.84      1.67 o
   4   1   9      321.69      314.20      4.08 o
   5   1   9      231.90      221.41      5.07 o
   6   1   9      271.04      266.27      4.21 o
   7   1   9      614.03      597.59     11.45 o
   8   1   9       23.82       25.73      1.34 o
   9   1   9       10.62        8.63      1.04 o
  -4   2   9      196.19      199.90      3.16 o
  -3   2   9       84.29       84.99      1.52 o
  -2   2   9      372.20      372.25      4.74 o
  -1   2   9       22.28       22.09      0.77 o
   0   2   9      197.07      197.18      2.52 o
   1   2   9       30.74       30.14      0.78 o
   2   2   9        2.65        2.98      0.34 o
   3   2   9      168.72      173.61      1.86 o
   4   2   9      761.82      765.00      7.34 o
   5   2   9      164.82      165.26      2.62 o
   6   2   9       59.69       59.27      2.45 o
   7   2   9      295.44      296.40      9.59 o
   8   2   9        2.63        1.78      0.74 o
   9   2   9        1.43        2.97      0.89 o
  -4   3   9        3.64        4.83      1.00 o
  -3   3   9       45.03       42.27      1.32 o
  -2   3   9       17.73       18.14      0.99 o
  -1   3   9        1.07        0.89      0.67 o
   0   3   9      203.75      208.84      3.61 o
   1   3   9      228.65      230.94      3.18 o
   2   3   9      194.23      198.57      2.81 o
   3   3   9      118.73      122.04      2.40 o
   4   3   9      477.13      476.96      4.51 o
   5   3   9      132.84      128.73      1.74 o
   6   3   9        4.92        4.77      0.75 o
   7   3   9      141.78      150.19      2.94 o
   8   3   9       28.04       29.95      1.25 o
   9   3   9      128.87      135.21      3.27 o
  -4   4   9       10.91       11.85      0.88 o
  -3   4   9       41.80       39.08      1.46 o
  -2   4   9        0.75        1.46      0.39 o
  -1   4   9       30.87       34.24      1.32 o
   0   4   9      171.88      179.10      2.96 o
   1   4   9      115.08      116.83      1.80 o
   2   4   9      238.60      246.80      2.96 o
   3   4   9       35.46       34.00      0.85 o
   4   4   9       33.16       32.80      1.07 o
   5   4   9      158.52      155.85      2.11 o
   6   4   9       83.59       69.23      1.88 o
   7   4   9      312.03      328.74      7.55 o
   8   4   9      230.51      245.68      5.80 o
   9   4   9       10.74       12.41      0.99 o
  -4   5   9       37.44       40.69      1.33 o
  -3   5   9        3.37        3.57      0.59 o
  -2   5   9       37.35       39.57      2.07 o
  -1   5   9      322.14      325.65      4.36 o
   0   5   9      455.13      448.98      5.62 o
   1   5   9      422.67      418.98      6.45 o
   2   5   9       53.88       54.67      1.59 o
   3   5   9      601.47      608.36     11.09 o
   4   5   9      102.41       98.28      1.84 o
   5   5   9       31.83       41.37      3.48 o
   6   5   9       38.58       34.43      0.96 o
   7   5   9      294.64      301.56      7.42 o
   8   5   9      192.37      193.54      3.73 o
   9   5   9       34.08       35.47      1.52 o
  -4   6   9       64.28       60.19      1.63 o
  -3   6   9       16.39       18.63      1.48 o
  -2   6   9      199.76      196.20      3.46 o
  -1   6   9       77.66       78.93      1.97 o
   0   6   9      307.71      302.96      4.13 o
   1   6   9        0.82        0.70      0.39 o
   2   6   9       49.98       49.59      1.27 o
   3   6   9       16.71       16.81      1.02 o
   4   6   9        5.68        5.71      0.59 o
   5   6   9      196.21      187.74      2.94 o
   6   6   9       55.45       57.53      1.45 o
   7   6   9       38.77       38.37      1.05 o
   8   6   9      207.56      209.84      5.19 o
  -3   7   9      271.88      264.75      3.94 o
  -2   7   9        3.27        2.39      0.70 o
  -1   7   9        3.01        4.80      1.27 o
   0   7   9       40.43       43.33      1.25 o
   1   7   9      115.80      118.74      2.16 o
   2   7   9      588.86      573.76      6.99 o
   3   7   9      413.70      414.91      5.33 o
   4   7   9       85.77       88.16      1.81 o
   5   7   9      421.63      425.80      6.00 o
   6   7   9       44.67       42.73      1.73 o
   7   7   9       28.43       27.64      0.94 o
   8   7   9       93.38      108.26      1.91 o
  -3   8   9      164.23      183.07      4.10 o
  -2   8   9       66.45       71.94      1.74 o
  -1   8   9        0.77        1.39      0.51 o
   0   8   9       46.62       48.22      1.44 o
   1   8   9       35.64       36.52      1.19 o
   2   8   9      429.37      438.14      6.76 o
   3   8   9      377.58      383.73      5.04 o
   4   8   9      180.84      181.19      3.88 o
   5   8   9      234.80      255.45      3.74 o
   6   8   9      108.47      113.87      2.21 o
   7   8   9       41.72       49.36      1.41 o
  -2   9   9       95.09      100.14      2.10 o
  -1   9   9       12.92       15.79      1.41 o
   0   9   9      176.97      173.37      2.85 o
   1   9   9      181.59      180.33      2.92 o
   2   9   9      121.39      116.20      2.50 o
   3   9   9      129.77      130.89      2.35 o
   4   9   9       76.01       76.86      1.72 o
   5   9   9        2.67        4.42      0.60 o
   6   9   9        8.01        6.76      0.85 o
  -1  10   9        1.07        0.36      0.61 o
   0  10   9       82.67       81.80      2.22 o
   1  10   9       23.44       20.57      1.21 o
   2  10   9      183.78      190.32      4.39 o
   3  10   9      209.60      201.76      3.86 o
   4  10   9        0.73        0.35      1.41 o
   5  10   9       48.55       50.11      1.71 o
   1  11   9      119.79      141.76      2.94 o
   2  11   9       73.75       75.22      2.60 o
   3  11   9       62.77       67.21      1.78 o
   1  -6  10      133.60      152.62      4.31 o
   2  -6  10       36.57       42.98      1.78 o
   3  -6  10       91.34       94.74      2.83 o
   4  -6  10        3.22        3.87      0.89 o
   0  -5  10       21.63       23.05      1.21 o
   1  -5  10      100.06       97.14      2.32 o
   2  -5  10       96.09      100.69      2.97 o
   3  -5  10       46.46       38.97      1.78 o
   4  -5  10       99.27       97.57      3.12 o
   5  -5  10       55.11       56.96      2.38 o
  -1  -4  10        1.39        1.57      0.61 o
   0  -4  10       14.13        7.13      0.82 o
   1  -4  10       22.72       18.78      1.07 o
   2  -4  10      137.16      145.20      3.72 o
   3  -4  10       61.26       57.26      2.23 o
   4  -4  10      139.15      141.59      4.02 o
   5  -4  10      111.41      103.96      3.27 o
   6  -4  10      121.00      113.03      3.57 o
  -2  -3  10       47.06       46.46      1.75 o
  -1  -3  10       72.67       67.24      4.76 o
   0  -3  10       15.52       17.30      1.07 o
   1  -3  10        0.70        1.54      0.57 o
   2  -3  10       37.51       40.72      1.39 o
   3  -3  10       28.97       37.67      1.36 o
   4  -3  10       44.56       45.51      2.08 o
   5  -3  10       43.41       47.74      2.08 o
   6  -3  10       60.18       58.00      2.53 o
   7  -3  10       53.37       58.00      2.68 o
  -3  -2  10        5.48        4.82      0.89 o
  -2  -2  10       10.43        9.64      1.71 o
  -1  -2  10       83.83       82.42      2.29 o
   0  -2  10       12.31       12.91      1.12 o
   1  -2  10       94.88       85.90      2.18 o
   2  -2  10      257.63      257.76      4.51 o
   3  -2  10       39.29       42.74      1.46 o
   4  -2  10       33.53       29.45      1.64 o
   5  -2  10       42.36       46.70      2.23 o
   6  -2  10        0.76        3.12      1.04 o
   7  -2  10       73.50       65.29      2.83 o
   8  -2  10       37.58       37.93      2.38 o
  -3  -1  10        5.89        6.04      0.93 o
  -2  -1  10       45.38       44.34      2.08 o
  -1  -1  10       79.91       84.57      2.29 o
   0  -1  10      101.08       96.18      2.39 o
   1  -1  10      357.91      341.94      5.71 o
   2  -1  10      273.82      246.90      4.36 o
   3  -1  10      155.98      153.47      3.10 o
   4  -1  10      208.65      206.17      3.78 o
   5  -1  10       56.19       54.14      2.38 o
   6  -1  10      506.04      500.77     11.01 o
   7  -1  10       43.51       42.09      2.23 o
   8  -1  10       54.12       52.50      2.68 o
  -3   0  10      116.71      116.29      2.98 o
  -2   0  10       34.20       37.80      3.20 o
  -1   0  10      634.76      629.45      9.66 o
   0   0  10      178.67      168.38      3.45 o
   1   0  10      112.45       99.17      2.46 o
   2   0  10      397.88      340.66      5.67 o
   3   0  10      369.20      350.75      5.78 o
   4   0  10      306.83      292.76      4.99 o
   5   0  10      154.54      144.41      4.16 o
   6   0  10      124.48      122.55      3.87 o
   7   0  10      203.58      201.82      5.65 o
   8   0  10      228.97      230.38      6.25 o
  -3   1  10      132.43      134.37      6.17 o
  -2   1  10      177.36      176.21      3.77 o
  -1   1  10      343.68      332.10      5.77 o
   0   1  10      113.33      110.29      2.67 o
   1   1  10       54.91       53.32      1.73 o
   2   1  10      191.54      174.83      3.47 o
   3   1  10        6.49        4.26      0.74 o
   4   1  10      110.67      114.65      2.57 o
   5   1  10       37.91       38.39      3.79 o
   6   1  10      252.32      258.94      6.54 o
   7   1  10      246.93      245.69      3.89 o
   8   1  10      313.76      331.66      6.54 o
  -3   2  10      108.88      120.77      2.94 o
  -2   2  10        8.04        9.75      1.12 o
  -1   2  10      170.95      170.88      3.57 o
   0   2  10       64.15       61.37      1.88 o
   1   2  10       15.09       16.64      0.47 o
   2   2  10      121.91      115.80      1.89 o
   3   2  10      157.53      154.98      2.34 o
   4   2  10      234.27      229.11      3.15 o
   5   2  10       21.19       24.21      0.83 o
   6   2  10      184.93      186.80      4.31 o
   7   2  10       43.45       44.32      1.78 o
   8   2  10       77.48       78.68      2.53 o
  -3   3  10      369.29      375.21      5.25 o
  -2   3  10        7.78        7.67      0.74 o
  -1   3  10       59.72       60.59      1.62 o
   0   3  10       33.05       35.74      1.24 o
   1   3  10        2.32        4.13      0.52 o
   2   3  10        9.95       12.09      0.77 o
   3   3  10      762.45      755.20     10.63 o
   4   3  10      608.48      599.11      6.95 o
   5   3  10      449.88      460.15      6.90 o
   6   3  10      153.08      150.49      2.49 o
   7   3  10       12.78       13.09      1.19 o
   8   3  10       28.56       29.60      1.64 o
  -3   4  10      435.41      462.16      6.35 o
  -2   4  10       61.14       64.43      1.62 o
  -1   4  10       17.17       20.18      1.34 o
   0   4  10      230.49      231.57      4.24 o
   1   4  10        3.67        4.82      0.52 o
   2   4  10      598.33      617.67      6.40 o
   3   4  10      205.79      209.73      2.70 o
   4   4  10      776.88      760.58      8.84 o
   5   4  10        6.45        7.43      0.53 o
   6   4  10      133.01      140.86      2.42 o
   7   4  10        7.52        6.19      0.78 o
   8   4  10       26.56       23.84      1.21 o
  -3   5  10      129.13      135.95      2.46 o
  -2   5  10       15.34       17.35      1.25 o
  -1   5  10      279.25      293.84      4.88 o
   0   5  10      264.55      265.72      3.78 o
   1   5  10      731.34      735.60      8.68 o
   2   5  10      121.03      115.16      2.07 o
   3   5  10       18.85       19.52      0.87 o
   4   5  10       63.10       64.08      1.44 o
   5   5  10        8.83        8.25      0.68 o
   6   5  10       92.94       91.39      1.59 o
   7   5  10       68.90       72.04      1.70 o
   8   5  10       67.37       64.85      1.94 o
  -3   6  10       10.85       12.30      1.34 o
  -2   6  10      105.59      105.56      2.15 o
  -1   6  10        0.98        0.17      0.45 o
   0   6  10      173.51      180.54      2.90 o
   1   6  10       35.88       40.25      1.24 o
   2   6  10       17.49       16.69      0.97 o
   3   6  10       11.08       10.33      0.73 o
   4   6  10      106.21      101.90      1.99 o
   5   6  10        8.31        8.71      0.69 o
   6   6  10      102.18      110.31      2.12 o
   7   6  10      135.91      135.83      2.11 o
   8   6  10       25.86       23.90      1.26 o
  -2   7  10       45.61       54.03      2.46 o
  -1   7  10       68.61       72.89      1.78 o
   0   7  10       25.08       26.26      1.08 o
   1   7  10       78.32       79.45      1.76 o
   2   7  10        3.10        2.43      0.54 o
   3   7  10      187.70      177.33      2.87 o
   4   7  10      186.83      186.81      2.99 o
   5   7  10       93.75       93.72      1.95 o
   6   7  10      425.11      442.57      8.54 o
   7   7  10       94.96       97.19      1.77 o
  -2   8  10      147.03      151.26      3.30 o
  -1   8  10      113.20      117.38      2.78 o
   0   8  10        4.93        5.52      0.99 o
   1   8  10      176.24      178.66      2.96 o
   2   8  10       35.02       36.95      1.22 o
   3   8  10       13.05       11.63      0.78 o
   4   8  10       53.51       54.23      2.06 o
   5   8  10      362.99      388.75      5.27 o
   6   8  10       24.20       19.87      1.04 o
   7   8  10      128.85      136.64      3.00 o
  -1   9  10       60.88       65.20      2.26 o
   0   9  10       30.90       31.45      1.56 o
   1   9  10      157.76      153.13      2.66 o
   2   9  10      341.73      337.98      4.69 o
   3   9  10       37.76       37.34      1.72 o
   4   9  10       69.61       70.72      1.74 o
   5   9  10       18.51       26.14      1.62 o
   6   9  10       29.17       29.93      1.52 o
   1  10  10      121.01      119.78      2.35 o
   2  10  10      855.48      861.52     10.21 o
   3  10  10       94.06       96.50      2.05 o
   4  10  10        1.73        0.54      0.63 o
   1  -4  11       90.13      100.21      2.50 o
   2  -4  11        2.94        1.96      0.61 o
   3  -4  11       10.87        9.96      1.19 o
   4  -4  11        3.61        0.89      0.74 o
   5  -4  11       24.25       20.52      1.64 o
   0  -3  11        5.57       13.53      1.78 o
   1  -3  11       78.83       81.86      2.29 o
   2  -3  11       13.90       12.18      1.93 o
   3  -3  11      133.25      124.04      3.72 o
   4  -3  11        2.44        1.34      0.89 o
   5  -3  11       98.85       93.25      3.27 o
   6  -3  11        1.02        0.89      0.89 o
  -1  -2  11        5.22        3.81      0.82 o
   0  -2  11        1.08        2.09      0.68 o
   1  -2  11      112.16      108.47      2.67 o
   2  -2  11      215.88      204.09      3.93 o
   3  -2  11      111.56      119.89      2.73 o
   4  -2  11       44.12       44.02      2.08 o
   5  -2  11       26.05       31.23      1.93 o
   6  -2  11       41.17       32.57      2.08 o
   7  -2  11      111.85      115.86      4.02 o
  -2  -1  11        2.01        1.58      0.78 o
  -1  -1  11        1.32        1.89      0.68 o
   0  -1  11       30.81       26.31      1.36 o
   1  -1  11       65.65       64.22      1.99 o
   2  -1  11        5.38       10.32      0.93 o
   3  -1  11      311.70      302.80      5.26 o
   4  -1  11       27.98       30.19      1.78 o
   5  -1  11      116.50      105.89      3.57 o
   6  -1  11       15.91       10.11      1.34 o
   7  -1  11        1.24        0.74      1.04 o
  -2   0  11       75.12       75.49      2.41 o
  -1   0  11      311.56      309.71      6.84 o
   0   0  11       65.87       61.59      2.53 o
   1   0  11       17.92       19.23      1.56 o
   2   0  11       13.88       15.44      1.10 o
   3   0  11       69.26       67.78      2.05 o
   4   0  11        1.09        2.27      0.68 o
   5   0  11        7.38        5.65      1.04 o
   6   0  11        3.16        1.04      0.89 o
   7   0  11      105.50      102.77      3.72 o
  -2   1  11      122.98      129.31      3.20 o
  -1   1  11       84.08       93.17      2.56 o
   0   1  11      141.63      136.30      3.20 o
   1   1  11      134.04      122.90      2.88 o
   2   1  11        0.76        0.89      0.89 o
   3   1  11       92.45       89.42      2.36 o
   4   1  11       70.95       66.47      1.94 o
   5   1  11       42.40       45.22      1.68 o
   6   1  11       45.69       47.00      2.38 o
   7   1  11       91.51       95.48      3.57 o
  -2   2  11       23.57       27.16      1.52 o
  -1   2  11       36.16       34.15      1.57 o
   0   2  11      123.89      118.24      2.94 o
   1   2  11      333.83      312.61      5.56 o
   2   2  11       73.61       72.63      2.15 o
   3   2  11      330.90      334.94      5.78 o
   4   2  11      354.87      345.72      5.89 o
   5   2  11      172.08      174.22      2.53 o
   6   2  11      174.24      170.20      3.00 o
   7   2  11       95.46       92.96      2.38 o
   8   2  11       87.41       94.44      2.53 o
  -2   3  11       47.35       52.45      1.56 o
  -1   3  11       31.59       32.46      1.34 o
   0   3  11       56.20       57.36      2.22 o
   1   3  11      230.74      227.97      3.25 o
   2   3  11       76.97       76.14      1.22 o
   3   3  11      583.29      586.08      7.74 o
   4   3  11      328.47      332.43      5.25 o
   5   3  11      465.02      460.55      6.99 o
   6   3  11       17.05       19.83      1.19 o
   7   3  11      140.94      143.08      3.72 o
   8   3  11      336.42      370.93      7.88 o
  -2   4  11       54.31       59.80      2.45 o
  -1   4  11       94.60       98.46      2.31 o
   0   4  11       78.00       81.51      2.06 o
   1   4  11      527.59      534.03      8.02 o
   2   4  11      275.90      266.98      4.50 o
   3   4  11        1.72        1.39      0.50 o
   4   4  11       34.11       36.18      1.03 o
   5   4  11       38.38       43.40      2.45 o
   6   4  11       25.32       24.86      1.14 o
   7   4  11      106.77      110.22      2.50 o
   8   4  11      206.07      208.22      5.80 o
  -2   5  11      134.86      135.49      2.96 o
  -1   5  11      103.02      108.24      2.61 o
   0   5  11       28.18       28.06      1.09 o
   1   5  11      114.75      118.00      2.20 o
   2   5  11        1.99        2.48      0.61 o
   3   5  11       82.83       87.49      1.81 o
   4   5  11       42.89       46.60      1.28 o
   5   5  11      175.82      174.05      2.39 o
   6   5  11       11.50       11.68      0.67 o
   7   5  11        2.18        3.41      0.59 o
  -1   6  11        7.75       10.11      0.78 o
   0   6  11        5.41        5.41      1.24 o
   1   6  11       41.71       47.31      1.90 o
   2   6  11      261.95      267.44      3.89 o
   3   6  11      333.08      323.24      4.50 o
   4   6  11       72.54       71.26      1.70 o
   5   6  11      403.96      413.70      8.11 o
   6   6  11       33.24       33.75      1.03 o
   7   6  11        1.72        3.04      0.61 o
  -1   7  11      115.45      120.08      3.38 o
   0   7  11       14.73       15.53      0.96 o
   1   7  11        6.31        8.42      0.83 o
   2   7  11       99.56      104.76      2.12 o
   3   7  11      179.91      183.03      3.01 o
   4   7  11       60.70       58.81      1.53 o
   5   7  11      310.06      319.26      4.52 o
   6   7  11      306.64      322.44      4.59 o
   0   8  11       59.59       60.18      1.65 o
   1   8  11       68.63       69.78      1.76 o
   2   8  11        0.69        0.96      0.65 o
   3   8  11       53.67       52.13      1.50 o
   4   8  11        8.09        9.60      0.82 o
   5   8  11       42.81       45.62      1.43 o
   2   9  11       12.67        9.43      0.84 o
   3   9  11      109.70      115.45      2.35 o
   4   9  11       13.06       13.28      0.92 o
   1  -2  12       20.11       19.60      1.25 o
   2  -2  12       48.94       43.89      1.71 o
   3  -2  12       14.52       10.86      1.34 o
   4  -2  12        0.82        0.59      0.89 o
   5  -2  12        7.06        8.03      1.34 o
   0  -1  12      320.74      335.96      6.03 o
   1  -1  12        5.97        4.86      0.84 o
   2  -1  12       15.24       10.58      0.99 o
   3  -1  12      149.01      141.37      3.15 o
   4  -1  12       34.78       27.22      1.93 o
   5  -1  12      104.23      103.51      3.72 o
   6  -1  12       76.40       84.92      3.27 o
   0   0  12      181.12      188.77      3.98 o
   1   0  12       30.00       28.32      1.46 o
   2   0  12       47.28       45.65      2.53 o
   3   0  12        9.61        9.44      0.99 o
   4   0  12       14.08       17.30      1.93 o
   5   0  12        2.09        1.78      1.04 o
   6   0  12       23.38       25.88      1.93 o
   0   1  12       63.24       62.89      2.16 o
   1   1  12       19.03       23.94      1.36 o
   2   1  12       29.07       30.95      1.52 o
   3   1  12       21.21       26.73      1.42 o
   4   1  12       73.97       74.79      2.97 o
   5   1  12        0.82        4.46      1.19 o
   6   1  12        0.71        1.64      1.04 o
  -1   2  12        3.56        5.20      0.99 o
   0   2  12       18.16       18.16      1.42 o
   1   2  12       13.25       17.61      1.31 o
   2   2  12        1.34        0.74      0.63 o
   3   2  12       97.61       96.28      2.57 o
   4   2  12      106.51      104.10      2.68 o
   5   2  12      188.47      174.91      3.68 o
   6   2  12        2.89        2.23      1.19 o
  -1   3  12        0.59        1.49      1.19 o
   0   3  12      140.33      136.74      4.54 o
   1   3  12        0.76        1.57      0.78 o
   2   3  12      357.00      356.87      6.25 o
   3   3  12       77.50       74.59      1.48 o
   4   3  12      200.29      204.45      3.52 o
   5   3  12       73.53       72.35      3.50 o
   6   3  12        1.00        2.68      0.59 o
   7   3  12       44.14       46.55      1.78 o
   0   4  12      285.69      290.17      6.10 o
   1   4  12      665.42      652.84      9.57 o
   2   4  12       67.89       72.22      1.84 o
   3   4  12       27.05       25.88      0.86 o
   4   4  12       10.18       13.33      0.90 o
   5   4  12       70.84       74.91      4.76 o
   6   4  12       18.54       17.10      1.07 o
   0   5  12      268.07      276.79      6.02 o
   1   5  12       68.44       69.46      1.95 o
   2   5  12      160.14      164.06      3.32 o
   3   5  12      111.32      109.23      4.98 o
   4   5  12       77.84       78.77      6.17 o
   5   5  12      141.02      151.36      2.28 o
   6   5  12       72.86       73.69      1.75 o
   0   6  12       73.30       79.09      3.72 o
   1   6  12       85.61       86.71      1.94 o
   2   6  12       93.35       96.30      2.05 o
   3   6  12       11.30       12.79      0.87 o
   4   6  12      105.85      107.13      2.17 o
   5   6  12      150.11      150.71      2.66 o
   6   6  12      296.60      309.63      5.25 o
   1   7  12       58.20       59.35      1.63 o
   2   7  12       80.76       83.12      1.91 o
   3   7  12       38.86       39.64      1.32 o
   4   7  12       47.44       49.73      3.35 o
   5   7  12      320.92      339.77      6.29 o
   3   1  13        1.97        4.74      0.95 o
   4   1  13      104.84      105.77      2.79 o
   2   2  13        4.15        4.92      0.93 o
   3   2  13      136.53      138.78      3.94 o
   4   2  13      160.67      155.05      3.52 o
   2   3  13      349.63      370.10      6.67 o
   3   3  13        2.89        3.16      0.97 o
   4   3  13       36.91       28.41      2.23 o
   3   4  13        1.00        1.08      0.52 o
   4   4  13        1.80        1.23      0.52 o
 
